# Supplementary material for: The C2H2-Type Transcription Factor ZfpA, Coordinately with CrzA, Affects Azole Susceptibility by Regulating the Multidrug Transporter Gene atrF in Aspergillus fumigatus
Source: Microbiol Spectr. 2023 Jun 15;11(4):e00325-23. doi: 10.1128/spectrum.00325-23 (PMC10434176; doi:10.1128/spectrum.00325-23)
Supplement: Supplemental file 1 — Table S1. Download spectrum.00325-23-s0001.xlsx, XLSX file, 9.4 MB [file spectrum.00325-23-s0001.xlsx]

## Sheet: ZFPAdele vs WT
gene_id	gene_name	description	length	W_count	ZFPA_count	W_tpm	ZFPA_tpm	W_tpm.1	ZFPA_tpm.1	fc	log2fc	pvalue	padjust	significant	regulate	nr	go	KO_id	KO_name	paths	cog	cog_description	pfam	swissprot	entrez
gene2771	AFUB_078050	MAK1-like monooxygenase, putative	1257	0	9955	0	349.03	0	349.03	22773.8	14.4751	0	0	yes	up	XP_751085.1(MAK1-like monooxygenase, putative [Aspergillus fumigatus Af293])	GO:0005737(cellular_component:cytoplasm); GO:0004497(molecular_function:monooxygenase activity); GO:0044550(biological_process:secondary metabolite biosynthetic process); GO:1900778(biological_process:fumiquinazoline A biosynthetic process); GO:0055114(biological_process:oxidation-reduction process); GO:1900781(biological_process:fumiquinazoline C biosynthetic process); GO:0071949(molecular_funct…				COG0654(C:Energy production and conversion); COG0654(H:Coenzyme transport and metabolism)	COG0654(oxidoreductase activity, acting on paired donors, with incorporation or reduction of molecular oxygen, NAD(P)H as one donor, and incorporation of one atom of oxygen); COG0654(oxidoreductase activity, acting on paired donors, with incorporation or reduction of molecular oxygen, NAD(P)H as one donor, and incorporation of one atom of oxygen)	PF01494.16(FAD_binding_3:FAD binding domain); PF01266.21(DAO:FAD dependent oxidoreductase); PF07992.11(Pyr_redox_2:Pyridine nucleotide-disulphide oxidoreductase)	sp|B6HJU4|ROQM_PENRW(FAD-dependent monooxygenase roqM OS=Penicillium rubens (strain ATCC 28089 / DSM 1075 / NRRL 1951 / Wisconsin 54-1255) OX=500485 GN=roqM PE=1 SV=1)
gene2772	AFUB_078060	FAD binding domain protein	1494	0	6222	0	238.27	0	238.27	14233.9	13.797	0	0	yes	up	XP_751086.1(FAD binding domain protein [Aspergillus fumigatus Af293])	GO:0050660(molecular_function:flavin adenine dinucleotide binding); GO:0016614(molecular_function:oxidoreductase activity, acting on CH-OH group of donors); GO:0008762(molecular_function:UDP-N-acetylmuramate dehydrogenase activity); GO:0044550(biological_process:secondary metabolite biosynthetic process); GO:0006040(biological_process:amino sugar metabolic process); GO:0009277(cellular_component:…				COG0277(C:Energy production and conversion); COG0277(H:Coenzyme transport and metabolism)	COG0277(oxidoreductase activity, acting on paired donors, with incorporation or reduction of molecular oxygen, NAD(P)H as one donor, and incorporation of one atom of oxygen); COG0277(oxidoreductase activity, acting on paired donors, with incorporation or reduction of molecular oxygen, NAD(P)H as one donor, and incorporation of one atom of oxygen)	PF01565.20(FAD_binding_4:FAD binding domain); PF08031.9(BBE:Berberine and berberine like)	sp|G3XMD0|AZAL_ASPNA(FAD-linked oxidoreductase azaL OS=Aspergillus niger (strain ATCC 1015 / CBS 113.46 / FGSC A1144 / LSHB Ac4 / NCTC 3858a / NRRL 328 / USDA 3528.7) OX=380704 GN=azaL PE=2 SV=2)
gene2151	AFUB_086070	acetate-CoA ligase, putative	2166	0	4646	0	139.79	0	139.79	10628.6	13.3757	0	0	yes	up	EDP49159.1(acetate-CoA ligase, putative [Aspergillus fumigatus A1163])	GO:0019643(biological_process:reductive tricarboxylic acid cycle); GO:1902086(biological_process:fumagillin biosynthetic process); GO:0003824(molecular_function:catalytic activity); GO:0008152(biological_process:metabolic process); GO:0003987(molecular_function:acetate-CoA ligase activity); GO:0016874(molecular_function:ligase activity); GO:0006096(biological_process:glycolytic process); GO:00060…	K01908	prpE	map00640(Propanoate metabolism)	COG0365(S:Function unknown)	COG0365(UbiA prenyltransferase family)	PF00501.25(AMP-binding:AMP-binding enzyme); PF16177.2(ACAS_N:Acetyl-coenzyme A synthetase N-terminus); PF13193.3(AMP-binding_C:AMP-binding enzyme C-terminal domain)	sp|P28812|Y3568_PSEAE(Uncharacterized protein PA3568 OS=Pseudomonas aeruginosa (strain ATCC 15692 / DSM 22644 / CIP 104116 / JCM 14847 / LMG 12228 / 1C / PRS 101 / PAO1) OX=208964 GN=PA3568 PE=3 SV=2)
gene1012	AFUB_087570	transcriptional activator of ethanol catabolism AlcS	870	1	7535	0.06	497.01	0.06	497.01	8618.83	13.0733	0	0	yes	up	EDP48046.1(transcriptional activator of ethanol catabolism AlcS [Aspergillus fumigatus A1163])	GO:0016021(cellular_component:integral component of membrane); GO:0030428(cellular_component:cell septum); GO:0005886(cellular_component:plasma membrane)				ENOG4111H73(S:Function unknown)	ENOG4111H73(-)	PF01184.16(Grp1_Fun34_YaaH:GPR1/FUN34/yaaH family)	sp|B0YBR5|ALCS_ASPFC(Protein alcS OS=Neosartorya fumigata (strain CEA10 / CBS 144.89 / FGSC A1163) OX=451804 GN=alcS PE=3 SV=2)
gene2149	AFUB_086050	integral membrane protein	522	0	3679	0	207.85	0	207.85	8416.37	13.039	0	0	yes	up	XP_747153.1(integral membrane protein [Aspergillus fumigatus Af293])	GO:1902086(biological_process:fumagillin biosynthetic process); GO:0016021(cellular_component:integral component of membrane); GO:0016020(cellular_component:membrane); GO:0004659(molecular_function:prenyltransferase activity)				ENOG4111XYD(Q:Secondary metabolites biosynthesis, transport and catabolism); ENOG410YS3S(S:Function unknown); ENOG4111VWY(S:Function unknown)	ENOG4111XYD(PKS_DH); ENOG410YS3S(UbiA prenyltransferase family); ENOG4111VWY(UbiA prenyltransferase)	PF01040.15(UbiA:UbiA prenyltransferase family)	sp|M4VQY9|FMAA_ASPFU(Fumagillin beta-trans-bergamotene synthase af520 OS=Neosartorya fumigata (strain ATCC MYA-4609 / Af293 / CBS 101355 / FGSC A1100) OX=330879 GN=af520 PE=1 SV=1)
gene2770	AFUB_078040	nonribosomal peptide synthase, putative	3483	3	19910	0.05	352.87	0.05	352.87	7591.28	12.8901	0	0	yes	up	EDP49773.1(nonribosomal peptide synthase, putative [Aspergillus fumigatus A1163])	GO:0005737(cellular_component:cytoplasm); GO:1900809(biological_process:fumigaclavine C biosynthetic process); GO:0016853(molecular_function:isomerase activity); GO:1900778(biological_process:fumiquinazoline A biosynthetic process); GO:0035690(biological_process:cellular response to drug); GO:0009405(biological_process:pathogenesis); GO:0019184(biological_process:nonribosomal peptide biosynthetic…				COG1020(G:Carbohydrate transport and metabolism); ENOG410XPD8(Q:Secondary metabolites biosynthesis, transport and catabolism)	COG1020(Transporter); ENOG410XPD8(non-ribosomal peptide synthetase)	PF00501.25(AMP-binding:AMP-binding enzyme); PF00668.17(Condensation:Condensation domain); PF00550.22(PP-binding:Phosphopantetheine attachment site)	sp|Q4WLW8|NRP11_ASPFU(Nonribosomal peptide synthetase 11 OS=Neosartorya fumigata (strain ATCC MYA-4609 / Af293 / CBS 101355 / FGSC A1100) OX=330879 GN=NRPS11 PE=2 SV=1)
gene4138	AFUB_051300	conserved hypothetical protein	1542	0	3300.46	0	148.34	0	148.34	7550.39	12.8823	0	0	yes	up	EDP51128.1(conserved hypothetical protein [Aspergillus fumigatus A1163])					ENOG4110BBJ(S:Function unknown)	ENOG4110BBJ(-)
gene2162	AFUB_086180	O-methyltransferase, putative	747	0	2906.66	0	359.27	0	359.27	6649.5	12.699	0	0	yes	up	XP_747165.1(O-methyltransferase, putative [Aspergillus fumigatus Af293])	GO:1902086(biological_process:fumagillin biosynthetic process); GO:0008171(molecular_function:O-methyltransferase activity); GO:0032259(biological_process:methylation)				ENOG410YDC4(S:Function unknown); ENOG410YC7S(S:Function unknown); ENOG410XS7T(S:Function unknown)	ENOG410YDC4(o-methyltransferase); ENOG410YC7S(O-methyltransferase); ENOG410XS7T(o-methyltransferase)	PF00891.15(Methyltransf_2:O-methyltransferase)	sp|A0A067Z9B6|FMAD_ASPFU(O-methyltransferase af390-400 OS=Neosartorya fumigata (strain ATCC MYA-4609 / Af293 / CBS 101355 / FGSC A1100) OX=330879 GN=af390-400 PE=1 SV=1)
gene6289	AFUB_044030	cytochrome P450 monooxygenase, putative	1494	0	2785	0	130.12	0	130.12	6371.18	12.6373	0	0	yes	up	EDP53231.1(cytochrome P450 monooxygenase, putative [Aspergillus fumigatus A1163])	GO:0004497(molecular_function:monooxygenase activity); GO:0020037(molecular_function:heme binding); GO:0016705(molecular_function:oxidoreductase activity, acting on paired donors, with incorporation or reduction of molecular oxygen); GO:0006118(biological_process:obsolete electron transport); GO:0005506(molecular_function:iron ion binding); GO:0055114(biological_process:oxidation-reduction proces…	K00517	CYP81F		COG2124(E:Amino acid transport and metabolism)	COG2124(phosphatase)	PF00067.19(p450:Cytochrome P450)	sp|Q6UEH4|AFLU_ASPPU(Cytodhrome P450 monooxygenase aflU OS=Aspergillus parasiticus (strain ATCC 56775 / NRRL 5862 / SRRC 143 / SU-1) OX=1403190 GN=aflU PE=3 SV=1)
gene2150	AFUB_086060	cytochrome P450 oxidoreductase OrdA-like, putative	1611	1	5491	0.04	234.02	0.04	234.02	6280.82	12.6167	0	0	yes	up	XP_747154.1(cytochrome P450 oxidoreductase OrdA-like, putative [Aspergillus fumigatus Af293])	GO:0004497(molecular_function:monooxygenase activity); GO:0020037(molecular_function:heme binding); GO:0016021(cellular_component:integral component of membrane); GO:0016705(molecular_function:oxidoreductase activity, acting on paired donors, with incorporation or reduction of molecular oxygen); GO:1902086(biological_process:fumagillin biosynthetic process); GO:0005506(molecular_function:iron ion…	K21295	AF510		COG2124(S:Function unknown)	COG2124(UbiA prenyltransferase family)	PF00067.19(p450:Cytochrome P450)	sp|Q4WAZ6|FMAG_ASPFU(Multifunctional cytochrome P450 monooxygenase af510 OS=Neosartorya fumigata (strain ATCC MYA-4609 / Af293 / CBS 101355 / FGSC A1100) OX=330879 GN=af510 PE=1 SV=1)
gene2349	AFUB_073830	threonine rich protein	507	2	10661	0.06	1082.91	0.06	1082.91	6097.23	12.5739	0	0	yes	up	EDP49356.1(threonine rich protein [Aspergillus fumigatus A1163])	GO:0016021(cellular_component:integral component of membrane)				ENOG410Y88F(S:Function unknown)	ENOG410Y88F(extracellular conserved serine-rich protein)	PF10342.6(GPI-anchored:Ser-Thr-rich glycosyl-phosphatidyl-inositol-anchored membrane family)	sp|Q4WFV6|YA880_ASPFU(UPF0619 GPI-anchored membrane protein AFUA_3G00880 OS=Neosartorya fumigata (strain ATCC MYA-4609 / Af293 / CBS 101355 / FGSC A1100) OX=330879 GN=AFUA_3G00880 PE=1 SV=1)
gene775	AFUB_096700	extracellular arabinanase, putative	1251	2	10585	0.1	618.09	0.1	618.09	6053.77	12.5636	0	0	yes	up	EDP47817.1(extracellular arabinanase, putative [Aspergillus fumigatus A1163])	GO:0031222(biological_process:arabinan catabolic process); GO:0045493(biological_process:xylan catabolic process); GO:0046558(molecular_function:arabinan endo-1,5-alpha-L-arabinosidase activity); GO:0005576(cellular_component:extracellular region)	K06113	abnA		COG3507(S:Function unknown)	COG3507(Protein of unknown function (DUF3435))	PF04616.11(Glyco_hydro_43:Glycosyl hydrolases family 43)	sp|B0YDT3|ABNC_ASPFC(Probable arabinan endo-1,5-alpha-L-arabinosidase C OS=Neosartorya fumigata (strain CEA10 / CBS 144.89 / FGSC A1163) OX=451804 GN=abnC PE=3 SV=2)
gene2146	AFUB_086020	methyltransferase SirN-like, putative	816	3	15443	0.28	1631.27	0.28	1631.27	5888.1	12.5236	0	0	yes	up	XP_747150.1(methyltransferase SirN-like, putative [Aspergillus fumigatus Af293])	GO:0008168(molecular_function:methyltransferase activity); GO:0032259(biological_process:methylation); GO:0005622(cellular_component:intracellular)				ENOG41114XS(Q:Secondary metabolites biosynthesis, transport and catabolism); ENOG410YMGA(Q:Secondary metabolites biosynthesis, transport and catabolism); ENOG410ZUIS(S:Function unknown); ENOG410YCCJ(S:Function unknown); ENOG4110XU6(S:Function unknown); COG2124(Q:Secondary metabolites biosynthesis, transport and catabolism)	ENOG41114XS(Cytochrome p450); ENOG410YMGA(Cytochrome p450); ENOG410ZUIS(-); ENOG410YCCJ(-); ENOG4110XU6(-); COG2124(Cytochrome p450)	PF13489.3(Methyltransf_23:Methyltransferase domain)	sp|Q4WB00|PSOC_ASPFU(Methyltransferase psoC OS=Neosartorya fumigata (strain ATCC MYA-4609 / Af293 / CBS 101355 / FGSC A1100) OX=330879 GN=psoC PE=1 SV=1)
gene2004	AFUB_084630	conserved hypothetical protein	1281	1	4275	0.05	242.16	0.05	242.16	4889.91	12.2556	0	0	yes	up	XP_747008.1(conserved hypothetical protein [Aspergillus fumigatus Af293])					ENOG4111XAE(K:Transcription); ENOG4110W99(S:Function unknown); ENOG410YJU7(S:Function unknown); ENOG410YHKA(S:Function unknown)	ENOG4111XAE(fungal specific transcription factor); ENOG4110W99(-); ENOG410YJU7(-); ENOG410YHKA(-)	PF08450.9(SGL:SMP-30/Gluconolaconase/LRE-like region)
gene8011	AFUB_029770	endo-arabinanase, putative	1287	0	1872.67	0	105.45	0	105.45	4284.07	12.0648	3.3e-235	5.21e-234	yes	up	EDP54917.1(endo-arabinanase, putative [Aspergillus fumigatus A1163])	GO:0031222(biological_process:arabinan catabolic process); GO:0045493(biological_process:xylan catabolic process); GO:0046558(molecular_function:arabinan endo-1,5-alpha-L-arabinosidase activity); GO:0005576(cellular_component:extracellular region)	K06113	abnA		COG3507(G:Carbohydrate transport and metabolism); ENOG410XUV7(S:Function unknown)	COG3507(hydrolase family 43); ENOG410XUV7(-)	PF04616.11(Glyco_hydro_43:Glycosyl hydrolases family 43)	sp|B0XTS5|ABNB_ASPFC(Probable arabinan endo-1,5-alpha-L-arabinosidase B OS=Neosartorya fumigata (strain CEA10 / CBS 144.89 / FGSC A1163) OX=451804 GN=abnB PE=3 SV=2)
gene6605	AFUB_047180	integral membrane protein Pth11-like, putative	990	0	1843	0	147.08	0	147.08	4216.19	12.0417	1.8e-232	2.8e-231	yes	up	XP_748441.2(integral membrane protein Pth11-like, putative [Aspergillus fumigatus Af293])	GO:0016021(cellular_component:integral component of membrane)				ENOG4110BB6(S:Function unknown); ENOG4111BV2(S:Function unknown); ENOG410YF2H(S:Function unknown); ENOG4112120(S:Function unknown); ENOG410Y917(S:Function unknown); ENOG410YS2U(S:Function unknown); ENOG4111T5D(S:Function unknown)	ENOG4110BB6(-); ENOG4111BV2(-); ENOG410YF2H(-); ENOG4112120(-); ENOG410Y917(-); ENOG410YS2U(integral membrane protein); ENOG4111T5D(integral membrane protein)
gene4720	AFUB_057130	conidial hydrophobin Hyp1/RodA	480	9	31897	0.48	2835.54	0.48	2835.54	4053.89	11.9851	0	0	yes	up	XP_753681.1(conidial hydrophobin Hyp1/RodA [Aspergillus fumigatus Af293])	GO:0030435(biological_process:sporulation resulting in formation of a cellular spore); GO:0048315(biological_process:conidium formation); GO:0005618(cellular_component:cell wall); GO:0042243(biological_process:asexual spore wall assembly); GO:0030154(biological_process:cell differentiation); GO:0005199(molecular_function:structural constituent of cell wall); GO:0043934(biological_process:sporulat…				ENOG4111AHP(O:Posttranslational modification, protein turnover, chaperones); ENOG4110BEK(O:Posttranslational modification, protein turnover, chaperones); ENOG410ZGGW(S:Function unknown)	ENOG4111AHP(Conidial hydrophobin Hyp1 RodA); ENOG4110BEK(HYDRO); ENOG410ZGGW(Hydrophobin)	PF01185.15(Hydrophobin:Fungal hydrophobin)	sp|P41746|RODL_ASPFU(Hydrophobin OS=Neosartorya fumigata (strain ATCC MYA-4609 / Af293 / CBS 101355 / FGSC A1100) OX=330879 GN=rodA PE=2 SV=2)
gene8490	AFUB_000800	cytochrome P450	1509	2.6	9143.94	0.1	424.92	0.1	424.92	4022.77	11.974	0	0	yes	up	XP_001481477.1(cytochrome P450 monooxygenase, putative [Aspergillus fumigatus Af293])	GO:0004497(molecular_function:monooxygenase activity); GO:0020037(molecular_function:heme binding); GO:0016021(cellular_component:integral component of membrane); GO:0016705(molecular_function:oxidoreductase activity, acting on paired donors, with incorporation or reduction of molecular oxygen); GO:0006118(biological_process:obsolete electron transport); GO:0005506(molecular_function:iron ion bin…	K00517	CYP81F		COG2124(S:Function unknown)	COG2124(-)	PF00067.19(p450:Cytochrome P450)	sp|A4D9R3|PYR9_ASPFU(Cytochrome P450 monooxygenase pyr9 OS=Neosartorya fumigata (strain ATCC MYA-4609 / Af293 / CBS 101355 / FGSC A1100) OX=330879 GN=pyr9 PE=1 SV=1)
gene2144	AFUB_086000	alpha/beta hydrolase, putative	1158	0	1710	0	110.41	0	110.41	3911.93	11.9337	4.86e-220	7.23e-219	yes	up	XP_747148.1(alpha/beta hydrolase, putative [Aspergillus fumigatus Af293])	GO:0005737(cellular_component:cytoplasm); GO:0016787(molecular_function:hydrolase activity); GO:0004177(molecular_function:aminopeptidase activity); GO:0016020(cellular_component:membrane); GO:0008238(molecular_function:exopeptidase activity); GO:0006508(biological_process:proteolysis); GO:0046872(molecular_function:metal ion binding); GO:0008235(molecular_function:metalloexopeptidase activity)				ENOG410Z0U8(I:Lipid transport and metabolism); ENOG4111KCT(S:Function unknown)	ENOG410Z0U8(Fatty acid desaturase); ENOG4111KCT(-)	PF12146.5(Hydrolase_4:Serine aminopeptidase, S33); PF00561.17(Abhydrolase_1:alpha/beta hydrolase fold); PF12697.4(Abhydrolase_6:Alpha/beta hydrolase family)	sp|Q700D5|BDG4_ARATH(Probable lysophospholipase BODYGUARD 4 OS=Arabidopsis thaliana OX=3702 GN=BDG4 PE=2 SV=1)
gene2158	AFUB_086140	conserved hypothetical protein	474	0	1666.96	0	479.39	0	479.39	3813.47	11.8969	5.91e-216	8.63e-215	yes	up	XP_747161.1(conserved hypothetical protein [Aspergillus fumigatus Af293])	GO:1902086(biological_process:fumagillin biosynthetic process)				ENOG41126Y4(S:Function unknown); ENOG410YPGD(S:Function unknown); ENOG410YSUP(S:Function unknown); ENOG410YQWM(S:Function unknown)	ENOG41126Y4(-); ENOG410YPGD(-); ENOG410YSUP(-); ENOG410YQWM(-)	PF07110.8(EthD:EthD domain)	sp|Q0D155|AT329_ASPTN(Putative oxygenase ATEG_00329 OS=Aspergillus terreus (strain NIH 2624 / FGSC A1156) OX=341663 GN=ATEG_00329 PE=2 SV=1)
gene10079	AFUB_016640	conidial hydrophobin RodB	423	13	42536	8.48	26776.1	8.48	26776.1	3742.64	11.8698	0	0	yes	up	XP_753093.1(conidial hydrophobin RodB [Aspergillus fumigatus Af293])	GO:0042243(biological_process:asexual spore wall assembly); GO:0005622(cellular_component:intracellular); GO:0009277(cellular_component:fungal-type cell wall); GO:0005199(molecular_function:structural constituent of cell wall); GO:0031160(cellular_component:spore wall)				ENOG4110B2Q(O:Posttranslational modification, protein turnover, chaperones); ENOG4111AHP(O:Posttranslational modification, protein turnover, chaperones); ENOG410ZGGW(S:Function unknown)	ENOG4110B2Q(HYDRO); ENOG4111AHP(Conidial hydrophobin Hyp1 RodA); ENOG410ZGGW(Hydrophobin)	PF01185.15(Hydrophobin:Fungal hydrophobin)	sp|P28346|RODL_EMENI(Rodlet protein OS=Emericella nidulans (strain FGSC A4 / ATCC 38163 / CBS 112.46 / NRRL 194 / M139) OX=227321 GN=rodA PE=2 SV=1)
gene6618	AFUB_047310	C2H2 finger domain protein, putative	384	2	6383.17	0.99	520.69	0.99	520.69	3650.66	11.8339	0	0	yes	up	EDP53549.1(C2H2 finger domain protein, putative [Aspergillus fumigatus A1163])	GO:0046872(molecular_function:metal ion binding); GO:0008270(molecular_function:zinc ion binding); GO:0003676(molecular_function:nucleic acid binding); GO:0005622(cellular_component:intracellular)				COG5048(F:Nucleotide transport and metabolism)	COG5048(Catalyzes the synthesis of GMP from XMP (By similarity))	PF13465.3(zf-H2C2_2:Zinc-finger double domain); PF00096.23(zf-C2H2:Zinc finger, C2H2 type); PF13894.3(zf-C2H2_4:C2H2-type zinc finger)	sp|Q8NEA6|GLIS3_HUMAN(Zinc finger protein GLIS3 OS=Homo sapiens OX=9606 GN=GLIS3 PE=2 SV=5)
gene8361	AFUB_033270	conidial pigment biosynthesis scytalone dehydratase Arp1	507	0	1508.23	0	372.6	0	372.6	3450.35	11.7525	1.3e-200	1.78e-199	yes	up	XP_756093.1(conidial pigment biosynthesis scytalone dehydratase Arp1 [Aspergillus fumigatus Af293])	GO:0048315(biological_process:conidium formation); GO:1900815(biological_process:monodictyphenone biosynthetic process); GO:0006582(biological_process:melanin metabolic process); GO:2001307(biological_process:xanthone-containing compound biosynthetic process); GO:0030435(biological_process:sporulation resulting in formation of a cellular spore); GO:0030411(molecular_function:scytalone dehydratase…	K17740	SCD1		ENOG4111G58(S:Function unknown)	ENOG4111G58(Scytalone dehydratase)	PF02982.11(Scytalone_dh:Scytalone dehydratase); PF13577.3(SnoaL_4:SnoaL-like domain)	sp|O14434|ARP1_ASPFU(Scytalone dehydratase arp1 OS=Neosartorya fumigata (strain ATCC MYA-4609 / Af293 / CBS 101355 / FGSC A1100) OX=330879 GN=arp1 PE=2 SV=1)
gene1542	AFUB_080030	conserved hypothetical protein	786	0	1492	0	123.44	0	123.44	3413.22	11.7369	5.13e-199	6.96e-198	yes	up	EDP48568.1(conserved hypothetical protein [Aspergillus fumigatus A1163])					ENOG4110AH7(S:Function unknown)	ENOG4110AH7(-)
gene7415	AFUB_023820	acyl-CoA synthetase, putative	2058	0	1453.87	0	13.65	0	13.65	3325.99	11.6996	3.01e-195	4.01e-194	yes	up	EDP54326.1(acyl-CoA synthetase, putative [Aspergillus fumigatus A1163])	GO:0003824(molecular_function:catalytic activity); GO:0016021(cellular_component:integral component of membrane); GO:0016874(molecular_function:ligase activity); GO:0008152(biological_process:metabolic process)	K01908	prpE	map00640(Propanoate metabolism)	COG0365(O:Posttranslational modification, protein turnover, chaperones)	COG0365(glutathione Stransferase)	PF00501.25(AMP-binding:AMP-binding enzyme); PF16177.2(ACAS_N:Acetyl-coenzyme A synthetase N-terminus); PF13193.3(AMP-binding_C:AMP-binding enzyme C-terminal domain)	sp|P28812|Y3568_PSEAE(Uncharacterized protein PA3568 OS=Pseudomonas aeruginosa (strain ATCC 15692 / DSM 22644 / CIP 104116 / JCM 14847 / LMG 12228 / 1C / PRS 101 / PAO1) OX=208964 GN=PA3568 PE=3 SV=2)
gene8073	AFUB_030390	endo-arabinase, putative	975	1.36	3870.32	0.1	315.53	0.1	315.53	3255.16	11.6685	0	0	yes	up	XP_755807.1(endo-arabinase, putative [Aspergillus fumigatus Af293])	GO:0005975(biological_process:carbohydrate metabolic process); GO:0004553(molecular_function:hydrolase activity, hydrolyzing O-glycosyl compounds)				COG3507(S:Function unknown); ENOG4110WB0(G:Carbohydrate transport and metabolism)	COG3507(KDEL (Lys-Asp-Glu-Leu) containing); ENOG4110WB0(hydrolase family 43)	PF04616.11(Glyco_hydro_43:Glycosyl hydrolases family 43)	sp|A5IKD4|EABN_THEP1(Extracellular endo-alpha-(1->5)-L-arabinanase OS=Thermotoga petrophila (strain RKU-1 / ATCC BAA-488 / DSM 13995) OX=390874 GN=Tpet_0637 PE=1 SV=1)
gene2153	AFUB_086090	phytanoyl-CoA dioxygenase family protein	1113	2.04	5671.5	0.12	385.93	0.12	385.93	3180.04	11.6348	0	0	yes	up	EDP49161.1(phytanoyl-CoA dioxygenase family protein [Aspergillus fumigatus A1163])	GO:1902086(biological_process:fumagillin biosynthetic process); GO:0055114(biological_process:oxidation-reduction process); GO:0051213(molecular_function:dioxygenase activity)				COG5285(Q:Secondary metabolites biosynthesis, transport and catabolism)	COG5285(non-ribosomal peptide synthetase)	PF05721.10(PhyH:Phytanoyl-CoA dioxygenase (PhyH))	sp|Q4WAZ3|FMAF_ASPFU(Dioxygenase af480 OS=Neosartorya fumigata (strain ATCC MYA-4609 / Af293 / CBS 101355 / FGSC A1100) OX=330879 GN=af480 PE=1 SV=2)
gene7586	AFUB_025530	PB1 domain protein, putative	1692	0	1285.16	0	51.63	0	51.63	2940.03	11.5216	3.27e-178	4.05e-177	yes	up	XP_755301.1(PB1 domain protein, putative [Aspergillus fumigatus Af293])	GO:0055114(biological_process:oxidation-reduction process); GO:0016491(molecular_function:oxidoreductase activity)				ENOG41110AD(S:Function unknown)	ENOG41110AD(Neutrophil cytosolic factor 2)	PF00515.25(TPR_1:Tetratricopeptide repeat); PF07719.14(TPR_2:Tetratricopeptide repeat); PF00564.21(PB1:PB1 domain)	sp|P19878|NCF2_HUMAN(Neutrophil cytosol factor 2 OS=Homo sapiens OX=9606 GN=NCF2 PE=1 SV=2)
gene1677	AFUB_081370	conserved hypothetical protein	906	0	1005	0	79.24	0	79.24	2299.12	11.1669	2.2e-148	2.34e-147	yes	up	EDP48699.1(conserved hypothetical protein [Aspergillus fumigatus A1163])	GO:0000166(molecular_function:nucleotide binding)				ENOG410YETH(G:Carbohydrate transport and metabolism); ENOG4110BMW(O:Posttranslational modification, protein turnover, chaperones); ENOG410YFSC(S:Function unknown)	ENOG410YETH((MFS) transporter); ENOG4110BMW(NmrA-like family); ENOG410YFSC(NmrA-like family)	PF05368.10(NmrA:NmrA-like family); PF13460.3(NAD_binding_10:NAD(P)H-binding)
gene5511	AFUB_036280	O-methyltransferase GliM2	1302	3	5517	0.15	306.1	0.15	306.1	2103.52	11.0386	0	0	yes	up	XP_754330.1(O-methyltransferase GliM-like, putative [Aspergillus fumigatus Af293])	GO:0044550(biological_process:secondary metabolite biosynthetic process); GO:0008171(molecular_function:O-methyltransferase activity); GO:0032259(biological_process:methylation)				ENOG410XS7T(S:Function unknown)	ENOG410XS7T(Tryptophan dimethylallyltransferase)	PF00891.15(Methyltransf_2:O-methyltransferase); PF16864.2(Dimerisation2:Dimerisation domain)	sp|Q6Q880|SIRM_LEPMC(O-methyltransferase sirM OS=Leptosphaeria maculans OX=5022 GN=sirM PE=3 SV=1)
gene1330	AFUB_090740	fumarylacetoacetate hydrolase family protein	1242	0	887	0	52.28	0	52.28	2029.17	10.9867	4.03e-135	3.94e-134	yes	up	XP_748993.2(fumarylacetoacetate hydrolase family protein [Aspergillus fumigatus Af293])	GO:0004334(molecular_function:fumarylacetoacetase activity); GO:0006570(biological_process:tyrosine metabolic process); GO:0009072(biological_process:aromatic amino acid family metabolic process); GO:0042207(biological_process:styrene catabolic process)	K01555	FAH, fahA	map00350(Tyrosine metabolism)	COG0179(S:Function unknown)	COG0179(-)	PF01557.15(FAA_hydrolase:Fumarylacetoacetate (FAA) hydrolase family); PF09298.8(FAA_hydrolase_N:Fumarylacetoacetase N-terminal)	sp|Q00770|FAAA_EMENI(Fumarylacetoacetase OS=Emericella nidulans (strain FGSC A4 / ATCC 38163 / CBS 112.46 / NRRL 194 / M139) OX=227321 GN=fahA PE=1 SV=3)
gene3386	AFUB_067190	conserved hypothetical protein	1266	1	1769	0.05	101.73	0.05	101.73	2023.45	10.9826	1.33e-267	2.27e-266	yes	up	XP_751818.2(conserved hypothetical protein [Aspergillus fumigatus Af293])	GO:0016021(cellular_component:integral component of membrane); GO:0016020(cellular_component:membrane)				ENOG410YRBC(S:Function unknown)	ENOG410YRBC(Conserved hypothetical, protein)
gene4484	AFUB_054760	conserved hypothetical protein	1407	0	850.16	0	42.78	0	42.78	1944.89	10.9255	7.02e-131	6.78e-130	yes	up	EDP51468.1(conserved hypothetical protein [Aspergillus fumigatus A1163])					ENOG4110AKP(S:Function unknown)	ENOG4110AKP(-)
gene8154	AFUB_031200	molybdenum cofactor biosynthesis protein Gephyrin, putative	2139	0	802	0	24.48	0	24.48	1834.72	10.8413	2.96e-125	2.78e-124	yes	up	XP_755890.1(molybdenum cofactor biosynthesis protein Gephyrin, putative [Aspergillus fumigatus Af293])	GO:0006777(biological_process:Mo-molybdopterin cofactor biosynthetic process); GO:0032324(biological_process:molybdopterin cofactor biosynthetic process)	K15376	GPHN		COG0303(H:Coenzyme transport and metabolism)	COG0303(Molybdenum cofactor synthesis domain protein)	PF00994.21(MoCF_biosynth:Probable molybdopterin binding domain); PF03453.14(MoeA_N:MoeA N-terminal region (domain I and II)); PF03454.12(MoeA_C:MoeA C-terminal region (domain IV))	sp|Q9NQX3|GEPH_HUMAN(Gephyrin OS=Homo sapiens OX=9606 GN=GPHN PE=1 SV=1)
gene2161	AFUB_086170	conserved hypothetical protein	435	0	772.67	0	273.7	0	273.7	1767.62	10.7876	8.77e-122	8.09e-121	yes	up	XP_747164.1(conserved hypothetical protein [Aspergillus fumigatus Af293])	GO:1902086(biological_process:fumagillin biosynthetic process); GO:0008168(molecular_function:methyltransferase activity); GO:0008171(molecular_function:O-methyltransferase activity); GO:0032259(biological_process:methylation)				ENOG410YDC4(S:Function unknown); ENOG410YC7S(S:Function unknown); ENOG410XS7T(S:Function unknown); ENOG410ZK5E(S:Function unknown)	ENOG410YDC4(o-methyltransferase); ENOG410YC7S(O-methyltransferase); ENOG410XS7T(O-methyltransferase); ENOG410ZK5E(O-methyltransferase)		sp|A0A067Z9B6|FMAD_ASPFU(O-methyltransferase af390-400 OS=Neosartorya fumigata (strain ATCC MYA-4609 / Af293 / CBS 101355 / FGSC A1100) OX=330879 GN=af390-400 PE=1 SV=1)
gene8489	AFUB_000790	integral membrane protein	726	0	723.59	0	91.8	0	91.8	1655.34	10.6929	6.87e-116	6.11e-115	yes	up	XP_751270.1(integral membrane protein [Aspergillus fumigatus Af293])	GO:0016021(cellular_component:integral component of membrane)	K18387	PAXB, ATMB, LTMB	map00403(Indole diterpene alkaloid biosynthesis)	ENOG41100QC(S:Function unknown); ENOG410YMGX(S:Function unknown); COG1028(S:Function unknown); ENOG4110AVI(S:Function unknown)	ENOG41100QC(-); ENOG410YMGX(-); COG1028(Dehydrogenase reductase); ENOG4110AVI(-)		sp|Q4WLD2|PYR4_ASPFU(Terpene cyclase pyr4 OS=Neosartorya fumigata (strain ATCC MYA-4609 / Af293 / CBS 101355 / FGSC A1100) OX=330879 GN=pyr4 PE=1 SV=1)
gene2175	AFUB_086310	phytanoyl-CoA dioxygenase family protein	876	1	1304	0.08	123.92	0.08	123.92	1491.57	10.5426	3.69e-212	5.34e-211	yes	up	B9WZX5.1(RecName: Full=Verruculogen synthase; AltName: Full=Fumitremorgin biosynthesis protein F)	GO:0051213(molecular_function:dioxygenase activity); GO:0009820(biological_process:alkaloid metabolic process); GO:1902181(biological_process:verruculogen biosynthetic process); GO:1900563(biological_process:dehydroaustinol biosynthetic process); GO:1900560(biological_process:austinol biosynthetic process); GO:0055114(biological_process:oxidation-reduction process)	K17825	FTMF		COG5285(Q:Secondary metabolites biosynthesis, transport and catabolism)	COG5285(Cytochrome p450)	PF05721.10(PhyH:Phytanoyl-CoA dioxygenase (PhyH))	sp|B9WZX5|FTMF_ASPFM(Verruculogen synthase OS=Neosartorya fumigata OX=746128 GN=ftmOx1 PE=3 SV=1)
gene4064	AFUB_050560	extracellular lipase, putative	900	0	647.74	0	59.18	0	59.18	1481.82	10.5332	1.48e-106	1.25e-105	yes	up	XP_748138.1(extracellular lipase, putative [Aspergillus fumigatus Af293])	GO:0016787(molecular_function:hydrolase activity); GO:0046486(biological_process:glycerolipid metabolic process); GO:0004806(molecular_function:triglyceride lipase activity); GO:0006629(biological_process:lipid metabolic process); GO:0016042(biological_process:lipid catabolic process)	K01046	lip, TGL2	map00561(Glycerolipid metabolism)	COG3675(S:Function unknown); ENOG4112AY3(S:Function unknown)	COG3675(Lipase class 3 family protein); ENOG4112AY3(Lipase (class 3))	PF01764.22(Lipase_3:Lipase (class 3)); PF03893.13(Lipase3_N:Lipase 3 N-terminal region)	sp|O59952|LIP_THELA(Lipase OS=Thermomyces lanuginosus OX=5541 GN=LIP PE=1 SV=1)
gene5578	AFUB_036950	conserved hypothetical protein	1443	0	644.33	0	31.42	0	31.42	1474.02	10.5255	3.95e-106	3.32e-105	yes	up	EDP52529.1(conserved hypothetical protein [Aspergillus fumigatus A1163])	GO:0006355(biological_process:regulation of transcription, DNA-templated); GO:0005634(cellular_component:nucleus); GO:0006357(biological_process:regulation of transcription from RNA polymerase II promoter); GO:0008270(molecular_function:zinc ion binding); GO:0000981(molecular_function:RNA polymerase II transcription factor activity, sequence-specific DNA binding)				ENOG4110B6S(S:Function unknown); ENOG410YCN1(S:Function unknown); ENOG4110WS7(S:Function unknown)	ENOG4110B6S(-); ENOG410YCN1(-); ENOG4110WS7(GAL4)	PF11951.5(Fungal_trans_2:Fungal specific transcription factor domain)
gene1687	AFUB_081470	mutanase	1425	1	1205	0.04	59.69	0.04	59.69	1378.33	10.4287	1.09e-199	1.49e-198	yes	up	XP_747405.1(alpha-1,3-glucanase, putative [Aspergillus fumigatus Af293])	GO:0016787(molecular_function:hydrolase activity); GO:0016798(molecular_function:hydrolase activity, acting on glycosyl bonds); GO:0008152(biological_process:metabolic process)				ENOG4110BEU(S:Function unknown); ENOG4111H6V(G:Carbohydrate transport and metabolism); ENOG4111QMB(S:Function unknown)	ENOG4110BEU(-); ENOG4111H6V(hydrolase family 71 protein); ENOG4111QMB(GDSL-like Lipase/Acylhydrolase)	PF03659.11(Glyco_hydro_71:Glycosyl hydrolase family 71)	sp|O13716|AGN1_SCHPO(Glucan endo-1,3-alpha-glucosidase agn1 OS=Schizosaccharomyces pombe (strain 972 / ATCC 24843) OX=284812 GN=agn1 PE=1 SV=2)
gene1332	AFUB_090760	Defensin domain protein	441	0	582	0	91.12	0	91.12	1331.43	10.3788	3.21e-98	2.57e-97	yes	up	XP_748991.1(Defensin domain protein [Aspergillus fumigatus Af293])	GO:0006952(biological_process:defense response)				ENOG410Z0G0(S:Function unknown)	ENOG410Z0G0(Defensin domain protein)	PF01097.15(Defensin_2:Arthropod defensin)
gene1674	AFUB_081340	conserved hypothetical protein	261	0	557.27	0	1100.26	0	1100.26	1274.85	10.3161	5.12e-95	4.01e-94	yes	up	EDP48696.1(conserved hypothetical protein [Aspergillus fumigatus A1163])					ENOG4110BA3(S:Function unknown)	ENOG4110BA3(-)
gene2143	AFUB_085990	translation elongation factor eEF-1, gamma subunit, putative	714	3	3223	0.35	414.9	0.35	414.9	1228.86	10.2631	0	0	yes	up	EDP49151.1(translation elongation factor eEF-1, gamma subunit, putative [Aspergillus fumigatus A1163])	GO:0016740(molecular_function:transferase activity); GO:0006414(biological_process:translational elongation); GO:0006448(biological_process:regulation of translational elongation); GO:0003746(molecular_function:translation elongation factor activity); GO:0005840(cellular_component:ribosome)	K03233	EEF1G		COG0625(I:Lipid transport and metabolism)	COG0625(Fatty acid desaturase)	PF00043.22(GST_C:Glutathione S-transferase, C-terminal domain); PF13410.3(GST_C_2:Glutathione S-transferase, C-terminal domain); PF02798.17(GST_N:Glutathione S-transferase, N-terminal domain); PF14497.3(GST_C_3:Glutathione S-transferase, C-terminal domain)	sp|Q4WB03|PSOE_ASPFU(Glutathione S-transferase psoE OS=Neosartorya fumigata (strain ATCC MYA-4609 / Af293 / CBS 101355 / FGSC A1100) OX=330879 GN=psoE PE=1 SV=1)
gene7919	AFUB_028860	universal stress protein family domain protein	2133	0	528.86	0	16.2	0	16.2	1209.86	10.2406	2.73e-91	2.08e-90	yes	up	EDP54826.1(universal stress protein family domain protein [Aspergillus fumigatus A1163])	GO:0005829(cellular_component:cytosol); GO:0006950(biological_process:response to stress)				COG0589(H:Coenzyme transport and metabolism)	COG0589(Converts 2,5-diamino-6-(ribosylamino)-4(3h)-pyrimidinone 5'-phosphate into 5-amino-6-(ribosylamino)-2,4(1h,3h)- pyrimidinedione 5'-phosphate (By similarity))	PF00582.23(Usp:Universal stress protein family)	sp|P87132|YFK5_SCHPO(Uncharacterized protein C167.05 OS=Schizosaccharomyces pombe (strain 972 / ATCC 24843) OX=284812 GN=SPAC167.05 PE=1 SV=2)
gene6659	AFUB_047720	allergen Asp F4-like, putative	1074	0	511	0	36.48	0	36.48	1169	10.1911	6.4e-89	4.76e-88	yes	up	EDP53588.1(allergen Asp F4-like, putative [Aspergillus fumigatus A1163])	GO:0019814(cellular_component:immunoglobulin complex); GO:0019863(molecular_function:IgE binding); GO:0005576(cellular_component:extracellular region)				ENOG410YDB2(S:Function unknown); ENOG410Y89V(S:Function unknown)	ENOG410YDB2(-); ENOG410Y89V(-)		sp|O60024|ALL4_ASPFU(Allergen Asp f 4 OS=Neosartorya fumigata (strain ATCC MYA-4609 / Af293 / CBS 101355 / FGSC A1100) OX=330879 GN=AFUA_2G03830 PE=1 SV=2)
gene3267	AFUB_065970	choline transport protein, putative	1593	0	510	0	17.65	0	17.65	1166.72	10.1882	8.7e-89	6.47e-88	yes	up	XP_751937.1(choline transport protein, putative [Aspergillus fumigatus Af293])	GO:0016020(cellular_component:membrane); GO:0003333(biological_process:amino acid transmembrane transport); GO:0016021(cellular_component:integral component of membrane); GO:0015171(molecular_function:amino acid transmembrane transporter activity)				COG0531(S:Function unknown)	COG0531(-)	PF13520.3(AA_permease_2:Amino acid permease); PF00324.18(AA_permease:Amino acid permease)	sp|P19807|HNM1_YEAST(Choline transport protein OS=Saccharomyces cerevisiae (strain ATCC 204508 / S288c) OX=559292 GN=HNM1 PE=1 SV=1)
gene6667	AFUB_047800	conserved hypothetical protein	726	1	913	0.07	78.01	0.07	78.01	1044.33	10.0284	3.95e-161	4.49e-160	yes	up	EDP53596.1(conserved hypothetical protein [Aspergillus fumigatus A1163])	GO:0016021(cellular_component:integral component of membrane); GO:0016020(cellular_component:membrane)				ENOG411279G(S:Function unknown); ENOG410YHZ4(S:Function unknown); ENOG410Z95H(S:Function unknown); ENOG410YRDF(S:Function unknown); ENOG410YQCN(S:Function unknown)	ENOG411279G(-); ENOG410YHZ4(-); ENOG410Z95H(-); ENOG410YRDF(-); ENOG410YQCN(-)
gene586	AFUB_094800	phenol 2-monooxygenase, putative	1767	0	450.2	0	17.18	0	17.18	1029.91	10.0083	1.12e-80	7.9e-80	yes	up	XP_747728.1(phenol 2-monooxygenase, putative [Aspergillus fumigatus Af293])	GO:0004497(molecular_function:monooxygenase activity); GO:0055114(biological_process:oxidation-reduction process); GO:0071949(molecular_function:FAD binding); GO:0016491(molecular_function:oxidoreductase activity)	K03380	E1.14.13.7		COG0654(S:Function unknown)	COG0654(-)	PF01494.16(FAD_binding_3:FAD binding domain); PF07976.9(Phe_hydrox_dim:Phenol hydroxylase, C-terminal dimerisation domain); PF07992.11(Pyr_redox_2:Pyridine nucleotide-disulphide oxidoreductase); PF03486.11(HI0933_like:HI0933-like protein)	sp|Q4WD48|FMPF_ASPFU(Aromatic hydroxylase fmpF OS=Neosartorya fumigata (strain ATCC MYA-4609 / Af293 / CBS 101355 / FGSC A1100) OX=330879 GN=fmpF PE=2 SV=1)
gene2145	AFUB_086010	cytochrome P450 oxidoreductase, putative	1590	7	6037	0.22	216.3	0.22	216.3	986.48	9.94615	0	0	yes	up	EDP49153.1(cytochrome P450 oxidoreductase, putative [Aspergillus fumigatus A1163])	GO:0004497(molecular_function:monooxygenase activity); GO:0020037(molecular_function:heme binding); GO:0016705(molecular_function:oxidoreductase activity, acting on paired donors, with incorporation or reduction of molecular oxygen); GO:0006118(biological_process:obsolete electron transport); GO:0005506(molecular_function:iron ion binding); GO:0055114(biological_process:oxidation-reduction proces…	K00517	CYP81F		COG2124(S:Function unknown)	COG2124(-)	PF00067.19(p450:Cytochrome P450)	sp|Q4WB01|PSOD_ASPFU(Cytochrome P450 monooxygenase psoD OS=Neosartorya fumigata (strain ATCC MYA-4609 / Af293 / CBS 101355 / FGSC A1100) OX=330879 GN=psoD PE=1 SV=2)
gene7661	AFUB_026280	conserved hypothetical protein	1017	0	415.1	0	31.92	0	31.92	949.615	9.8912	8.8e-76	5.99e-75	yes	up	XP_755381.2(conserved hypothetical protein [Aspergillus fumigatus Af293])	GO:0003676(molecular_function:nucleic acid binding); GO:0000166(molecular_function:nucleotide binding)				COG0724(O:Posttranslational modification, protein turnover, chaperones); ENOG410YI4F(S:Function unknown); ENOG4111FM4(S:Function unknown)	COG0724(Peptidase S16, lon domain protein); ENOG410YI4F(-); ENOG4111FM4(-)		sp|Q09702|NRD1_SCHPO(Negative regulator of differentiation 1 OS=Schizosaccharomyces pombe (strain 972 / ATCC 24843) OX=284812 GN=nrd1 PE=1 SV=1)
gene7782	AFUB_027500	mitochondrial DnaJ chaperone (Mdj1), putative	1632	0	414.34	0	17.38	0	17.38	947.877	9.88856	1.13e-75	7.66e-75	yes	up	XP_755507.1(mitochondrial DnaJ chaperone (Mdj1), putative [Aspergillus fumigatus Af293])	GO:0006457(biological_process:protein folding); GO:0031072(molecular_function:heat shock protein binding); GO:0051082(molecular_function:unfolded protein binding); GO:0043167(molecular_function:ion binding); GO:0005739(cellular_component:mitochondrion); GO:0005515(molecular_function:protein binding); GO:0009408(biological_process:response to heat); GO:0046872(molecular_function:metal ion binding)…	K03686	dnaJ		COG0484(O:Posttranslational modification, protein turnover, chaperones)	COG0484(ATP-dependent serine protease that mediates the selective degradation of mutant and abnormal proteins as well as certain short-lived regulatory proteins. Required for cellular homeostasis and for survival from DNA damage and developmental changes induced by stress. Degrades polypeptides processively to yield small peptide fragments that are 5 to 10 amino acids long. Binds to DNA in a doub…	PF01556.15(DnaJ_C:DnaJ C terminal domain); PF00226.28(DnaJ:DnaJ domain); PF00684.16(DnaJ_CXXCXGXG:DnaJ central domain)	sp|C8V213|MDJ1_EMENI(DnaJ homolog 1, mitochondrial OS=Emericella nidulans (strain FGSC A4 / ATCC 38163 / CBS 112.46 / NRRL 194 / M139) OX=227321 GN=AN10778 PE=3 SV=1)
gene2186	AFUB_086420	oxidoreductase, 2OG-Fe(II) oxygenase family, putative	769	0	414	0	47.92	0	47.92	947.099	9.88737	1.26e-75	8.54e-75	yes	up	EDP49194.1(oxidoreductase, 2OG-Fe(II) oxygenase family, putative, partial [Aspergillus fumigatus A1163])	GO:0016706(molecular_function:oxidoreductase activity, acting on paired donors, with incorporation or reduction of molecular oxygen, 2-oxoglutarate as one donor, and incorporation of one atom each of oxygen into both donors); GO:0046872(molecular_function:metal ion binding); GO:0055114(biological_process:oxidation-reduction process); GO:0016491(molecular_function:oxidoreductase activity)				ENOG410ZCJX(S:Function unknown); ENOG4110B79(S:Function unknown); COG3491(S:Function unknown)	ENOG410ZCJX(-); ENOG4110B79(2OG-Fe(II) oxygenase superfamily); COG3491(2OG-Fe(II) oxygenase superfamily)	PF14226.3(DIOX_N:non-haem dioxygenase in morphine synthesis N-terminal); PF03171.17(2OG-FeII_Oxy:2OG-Fe(II) oxygenase superfamily)	sp|Q7LL04|YQK1_SCHPO(UPF0676 protein C1494.01 OS=Schizosaccharomyces pombe (strain 972 / ATCC 24843) OX=284812 GN=SPCC1494.01 PE=3 SV=2)
gene9172	AFUB_007590	DSBA-like thioredoxin domain protein	717	0	406.93	0	52.68	0	52.68	930.925	9.86252	1.26e-74	8.47e-74	yes	up	XP_750471.1(DSBA-like thioredoxin domain protein [Aspergillus fumigatus Af293])	GO:0015035(molecular_function:protein disulfide oxidoreductase activity); GO:0006118(biological_process:obsolete electron transport); GO:0055114(biological_process:oxidation-reduction process)				COG2761(Q:Secondary metabolites biosynthesis, transport and catabolism)	COG2761(DSBA oxidoreductase)	PF01323.17(DSBA:DSBA-like thioredoxin domain)
gene1163	AFUB_089070	conserved serine-rich protein	2529	0	405.06	0	10.22	0	10.22	926.647	9.85588	2.31e-74	1.55e-73	yes	up	EDP48194.1(conserved serine-rich protein [Aspergillus fumigatus A1163])					ENOG410ZCYG(S:Function unknown)	ENOG410ZCYG(Conserved serine-rich protein)
gene8945	AFUB_005330	Leucine Rich Repeat domain protein	2391	0	404.99	0	10.89	0	10.89	926.487	9.85563	2.37e-74	1.59e-73	yes	up	EDP55834.1(Leucine Rich Repeat domain protein [Aspergillus fumigatus A1163])					COG4886(T:Signal transduction mechanisms)	COG4886(serine threonine-protein phosphatase)	PF13855.3(LRR_8:Leucine rich repeat); PF12799.4(LRR_4:Leucine Rich repeats (2 copies))	sp|Q9UUG2|YFT6_SCHPO(Uncharacterized leucine-rich repeat-containing protein C926.06c OS=Schizosaccharomyces pombe (strain 972 / ATCC 24843) OX=284812 GN=SPAC926.06c PE=1 SV=1)
gene7850	AFUB_028170	hypothetical protein	1044	0	400.95	0	29.74	0	29.74	917.245	9.84116	8.87e-74	5.93e-73	yes	up	XP_755583.1(hypothetical protein AFUA_2G12510 [Aspergillus fumigatus Af293])					ENOG4110AWQ(S:Function unknown); ENOG410XSXM(S:Function unknown)	ENOG4110AWQ(-); ENOG410XSXM(Secreted protein)
gene2148	AFUB_086040	alpha/beta hydrolase, putative	1338	6	4787	0.28	256.58	0.28	256.58	912.593	9.83383	0	0	yes	up	XP_747152.1(alpha/beta hydrolase, putative [Aspergillus fumigatus Af293])	GO:0016787(molecular_function:hydrolase activity); GO:0008152(biological_process:metabolic process)				COG0596(Q:Secondary metabolites biosynthesis, transport and catabolism)	COG0596(PKS_DH)	PF12697.4(Abhydrolase_6:Alpha/beta hydrolase family); PF00561.17(Abhydrolase_1:alpha/beta hydrolase fold); PF06500.8(DUF1100:Alpha/beta hydrolase of unknown function (DUF1100))	sp|Q4WAZ8|PSOB_ASPFU(Alpha/beta hydrolase psoB OS=Neosartorya fumigata (strain ATCC MYA-4609 / Af293 / CBS 101355 / FGSC A1100) OX=330879 GN=psoB PE=2 SV=1)
gene413	AFUB_093070	60S ribosomal protein L28	474	0	395.37	0	113.7	0	113.7	904.479	9.82094	5.54e-73	3.68e-72	yes	up	XP_747557.1(60S ribosomal protein L28 [Aspergillus fumigatus Af293])	GO:0003735(molecular_function:structural constituent of ribosome); GO:0042254(biological_process:ribosome biogenesis); GO:0005829(cellular_component:cytosol); GO:0005840(cellular_component:ribosome); GO:0006412(biological_process:translation)	K02903	RP-L28e, RPL28	map03010(Ribosome)	ENOG4111T32(J:Translation, ribosomal structure and biogenesis)	ENOG4111T32(protein complex subunit organization)	PF01778.14(Ribosomal_L28e:Ribosomal L28e protein family)	sp|O14069|RL28E_SCHPO(Probable 60S ribosomal protein L28e OS=Schizosaccharomyces pombe (strain 972 / ATCC 24843) OX=284812 GN=rpl44 PE=1 SV=1)
gene3878	AFUB_072090	cytochrome P450 monooxygenase, putative	1515	0	379	0	17.41	0	17.41	867.03	9.75994	1.24e-70	8.07e-70	yes	up	EDP50869.1(cytochrome P450 monooxygenase, putative [Aspergillus fumigatus A1163])	GO:0004497(molecular_function:monooxygenase activity); GO:0019748(biological_process:secondary metabolic process); GO:0020037(molecular_function:heme binding); GO:0016021(cellular_component:integral component of membrane); GO:0016705(molecular_function:oxidoreductase activity, acting on paired donors, with incorporation or reduction of molecular oxygen); GO:0006118(biological_process:obsolete ele…	K00517	CYP81F		COG2124(Q:Secondary metabolites biosynthesis, transport and catabolism)	COG2124(Cytochrome p450)	PF00067.19(p450:Cytochrome P450)	sp|Q4WR22|CYPC1_ASPFU(Cytochrome P450 monooxygenase cyp5081C1 OS=Neosartorya fumigata (strain ATCC MYA-4609 / Af293 / CBS 101355 / FGSC A1100) OX=330879 GN=cyp5081C1 PE=2 SV=1)
gene2137	AFUB_085940	conserved hypothetical protein	1044	0	335	0	24.85	0	24.85	766.372	9.5819	3.53e-64	2.16e-63	yes	up	EDP49145.1(conserved hypothetical protein [Aspergillus fumigatus A1163])	GO:0016020(cellular_component:membrane)				ENOG4111HYF(S:Function unknown); ENOG4111SU8(S:Function unknown); COG5479(M:Cell wall/membrane/envelope biogenesis); ENOG410XRTE(S:Function unknown)	ENOG4111HYF(GlcNAc-PI de-N-acetylase); ENOG4111SU8(GlcNAc-PI de-N-acetylase); COG5479(-); ENOG410XRTE(-)	PF02585.14(PIG-L:GlcNAc-PI de-N-acetylase)
gene2226	AFUB_072600	conserved hypothetical protein	2601	0	333.29	0	8.15	0	8.15	762.46	9.57452	6.34e-64	3.88e-63	yes	up	XP_750559.2(conserved hypothetical protein [Aspergillus fumigatus Af293])					ENOG4111JD3(S:Function unknown)	ENOG4111JD3(Conserved hypothetical, protein)	PF12757.4(DUF3812:Protein of unknown function (DUF3812))
gene4866	AFUB_058590	ammonium transporter MepA	1380	2.04	1303.96	0.09	67.23	0.09	67.23	731.138	9.514	1.98e-246	3.22e-245	yes	up	XP_753546.1(ammonium transporter MepA [Aspergillus fumigatus Af293])	GO:0016021(cellular_component:integral component of membrane); GO:0008519(molecular_function:ammonium transmembrane transporter activity); GO:0072488(biological_process:ammonium transmembrane transport)	K03320	amt, AMT, MEP		COG0004(S:Function unknown)	COG0004(Conserved hypothetical, protein)	PF00909.18(Ammonium_transp:Ammonium Transporter Family)	sp|Q9C0V1|AMT1_SCHPO(Ammonium transporter 1 OS=Schizosaccharomyces pombe (strain 972 / ATCC 24843) OX=284812 GN=amt1 PE=3 SV=1)
gene8357	AFUB_033230	conidial pigment biosynthesis oxidase Abr1/brown 1	1923	0	314.82	0	10.87	0	10.87	720.207	9.49227	3.8e-61	2.25e-60	yes	up	EDP55258.1(conidial pigment biosynthesis oxidase Abr1/brown 1 [Aspergillus fumigatus A1163])	GO:0052716(molecular_function:hydroquinone:oxygen oxidoreductase activity); GO:0043324(biological_process:pigment metabolic process involved in developmental pigmentation); GO:0042438(biological_process:melanin biosynthetic process); GO:0005507(molecular_function:copper ion binding); GO:0055114(biological_process:oxidation-reduction process); GO:0016491(molecular_function:oxidoreductase activity)	K19791	FET3_5		COG2132(Q:Secondary metabolites biosynthesis, transport and catabolism)	COG2132(Multicopper oxidase)	PF07732.12(Cu-oxidase_3:Multicopper oxidase); PF00394.19(Cu-oxidase:Multicopper oxidase); PF07731.11(Cu-oxidase_2:Multicopper oxidase)	sp|Q4WZB4|ABR1_ASPFU(Multicopper oxidase abr1 OS=Neosartorya fumigata (strain ATCC MYA-4609 / Af293 / CBS 101355 / FGSC A1100) OX=330879 GN=abr1 PE=2 SV=2)
gene27	AFUB_100760	oxidoreductase, 2OG-Fe(II) oxygenase family, putative	1014	5	3003	0.33	229.69	0.33	229.69	686.99	9.42414	0	0	yes	up	XP_746433.2(oxidoreductase, 2OG-Fe(II) oxygenase family, putative [Aspergillus fumigatus Af293])	GO:0016706(molecular_function:oxidoreductase activity, acting on paired donors, with incorporation or reduction of molecular oxygen, 2-oxoglutarate as one donor, and incorporation of one atom each of oxygen into both donors); GO:1900602(biological_process:endocrocin biosynthetic process); GO:0005506(molecular_function:iron ion binding); GO:0046872(molecular_function:metal ion binding); GO:0055114…				COG3491(S:Function unknown)	COG3491(Domain of unknown function (DUF1772))	PF14226.3(DIOX_N:non-haem dioxygenase in morphine synthesis N-terminal); PF03171.17(2OG-FeII_Oxy:2OG-Fe(II) oxygenase superfamily)	sp|Q4W946|ENCD_ASPFU(2-oxoglutarate-Fe(II) type oxidoreductase OS=Neosartorya fumigata (strain ATCC MYA-4609 / Af293 / CBS 101355 / FGSC A1100) OX=330879 GN=encD PE=1 SV=2)
gene8358	AFUB_033240	pigment biosynthesis protein Ayg1	1221	34.4	19975.5	0.54	345.03	0.54	345.03	664.209	9.37549	0	0	yes	up	EDP55259.1(pigment biosynthesis protein Ayg1 [Aspergillus fumigatus A1163])	GO:0070787(biological_process:conidiophore development); GO:0043324(biological_process:pigment metabolic process involved in developmental pigmentation); GO:0042438(biological_process:melanin biosynthetic process); GO:0030640(biological_process:polyketide catabolic process)				ENOG410Y97B(S:Function unknown)	ENOG410Y97B(Pigment biosynthesis protein Ayg1)	PF06500.8(DUF1100:Alpha/beta hydrolase of unknown function (DUF1100)); PF00326.18(Peptidase_S9:Prolyl oligopeptidase family); PF12146.5(Hydrolase_4:Serine aminopeptidase, S33); PF00756.17(Esterase:Putative esterase); PF08840.8(BAAT_C:BAAT / Acyl-CoA thioester hydrolase C terminal); PF02129.15(Peptidase_S15:X-Pro dipeptidyl-peptidase (S15 family))	sp|Q4WZB3|AYG1_ASPFU(Heptaketide hydrolyase ayg1 OS=Neosartorya fumigata (strain ATCC MYA-4609 / Af293 / CBS 101355 / FGSC A1100) OX=330879 GN=ayg1 PE=1 SV=1)
gene5275	AFUB_033930	C6 transcription factor, putative	2130	0	290	0	8.9	0	8.9	663.427	9.37379	2.39e-57	1.35e-56	yes	up	XP_754095.1(C6 transcription factor, putative [Aspergillus fumigatus Af293])	GO:0005634(cellular_component:nucleus); GO:0006357(biological_process:regulation of transcription from RNA polymerase II promoter); GO:0008270(molecular_function:zinc ion binding); GO:0000981(molecular_function:RNA polymerase II transcription factor activity, sequence-specific DNA binding)				ENOG4110TAR(S:Function unknown); ENOG410ZZY9(K:Transcription); ENOG410YFZP(O:Posttranslational modification, protein turnover, chaperones)	ENOG4110TAR(-); ENOG410ZZY9(Fungal Zn(2)-Cys(6) binuclear cluster domain); ENOG410YFZP(Pfam:DUF3468)	PF11951.5(Fungal_trans_2:Fungal specific transcription factor domain); PF00172.15(Zn_clus:Fungal Zn(2)-Cys(6) binuclear cluster domain)	sp|Q9C1B5|TRI10_FUSSP(Trichothecene biosynthesis transcription regulator TRI10 OS=Fusarium sporotrichioides OX=5514 GN=TRI10 PE=4 SV=1)
gene8356	AFUB_033220	conidial pigment biosynthesis oxidase Arb2/brown2	1764	5	2841.32	0.09	53.54	0.09	53.54	650.003	9.3443	0	0	yes	up	XP_756088.2(conidial pigment biosynthesis oxidase Arb2 [Aspergillus fumigatus Af293])	GO:0052716(molecular_function:hydroquinone:oxygen oxidoreductase activity); GO:0005507(molecular_function:copper ion binding); GO:0042438(biological_process:melanin biosynthetic process); GO:0055114(biological_process:oxidation-reduction process); GO:0016491(molecular_function:oxidoreductase activity)				COG2132(M:Cell wall/membrane/envelope biogenesis)	COG2132(N-acetyltransferase)	PF07732.12(Cu-oxidase_3:Multicopper oxidase); PF07731.11(Cu-oxidase_2:Multicopper oxidase); PF00394.19(Cu-oxidase:Multicopper oxidase)	sp|E9RBR0|ABR2_ASPFU(Laccase abr2 OS=Neosartorya fumigata (strain ATCC MYA-4609 / Af293 / CBS 101355 / FGSC A1100) OX=330879 GN=abr2 PE=1 SV=1)
gene2163	AFUB_086190	DltD N-terminal domain protein	879	4	2229	0.34	210.76	0.34	210.76	637.404	9.31607	0	0	yes	up	XP_747166.1(DltD N-terminal domain protein [Aspergillus fumigatus Af293])	GO:1902086(biological_process:fumagillin biosynthetic process)				COG1073(S:Function unknown)	COG1073(O-methyltransferase)	PF12146.5(Hydrolase_4:Serine aminopeptidase, S33); PF12697.4(Abhydrolase_6:Alpha/beta hydrolase family); PF00326.18(Peptidase_S9:Prolyl oligopeptidase family); PF08840.8(BAAT_C:BAAT / Acyl-CoA thioester hydrolase C terminal); PF05448.9(AXE1:Acetyl xylan esterase (AXE1)); PF02129.15(Peptidase_S15:X-Pro dipeptidyl-peptidase (S15 family))	sp|Q4WAY4|FMAC_ASPFU(Polyketide transferase af380 OS=Neosartorya fumigata (strain ATCC MYA-4609 / Af293 / CBS 101355 / FGSC A1100) OX=330879 GN=af380 PE=1 SV=1)
gene2177	AFUB_086330	prenyltransferase FtmPT1	1395	2	1093	0.09	55.59	0.09	55.59	625.108	9.28796	3.42e-213	4.96e-212	yes	up	B9WZX3.1(RecName: Full=Tryprostatin B synthase; AltName: Full=Brevianamide F prenyltransferase; AltName: Full=Fumitremorgin biosynthesis protein B)	GO:0004659(molecular_function:prenyltransferase activity); GO:0009820(biological_process:alkaloid metabolic process); GO:1900803(biological_process:brevianamide F metabolic process); GO:1900772(biological_process:fumitremorgin B biosynthetic process); GO:0006508(biological_process:proteolysis); GO:0008233(molecular_function:peptidase activity); GO:0050364(molecular_function:tryptophan dimethylall…	K14132	FTMPT1		ENOG4110BHH(O:Posttranslational modification, protein turnover, chaperones); ENOG4111D2Z(O:Posttranslational modification, protein turnover, chaperones); ENOG4111A7U(S:Function unknown)	ENOG4110BHH(Tryptophan dimethylallyltransferase); ENOG4111D2Z(Tryptophan dimethylallyltransferase); ENOG4111A7U(Dimethylallyl tryptophan synthase)	PF11991.5(Trp_DMAT:Tryptophan dimethylallyltransferase)	sp|Q4WAW7|FTMB_ASPFU(Tryprostatin B synthase OS=Neosartorya fumigata (strain ATCC MYA-4609 / Af293 / CBS 101355 / FGSC A1100) OX=330879 GN=ftmPT1 PE=1 SV=2)
gene4578	AFUB_055710	cell wall protein, putative	903	32	17263	3	1985.76	3	1985.76	617.066	9.26928	0	0	yes	up	EDP51561.1(cell wall protein, putative [Aspergillus fumigatus A1163])					ENOG4110B4R(U:Intracellular trafficking, secretion, and vesicular transport)	ENOG4110B4R(-)
gene3980	AFUB_049720	hypothetical protein	570	21.58	11367.4	0.72	459.51	0.72	459.51	602.523	9.23487	0	0	yes	up	EDP50971.1(hypothetical protein AFUB_049720 [Aspergillus fumigatus A1163])					ENOG4110B0S(S:Function unknown)	ENOG4110B0S(-)
gene2164	AFUB_086200	polyketide synthase, putative	7389	8	4097.06	0.05	31.07	0.05	31.07	585.797	9.19426	0	0	yes	up	EDP49172.1(polyketide synthase, putative [Aspergillus fumigatus A1163])	GO:1902086(biological_process:fumagillin biosynthetic process); GO:0016740(molecular_function:transferase activity); GO:0016747(molecular_function:transferase activity, transferring acyl groups other than amino-acyl groups); GO:0016491(molecular_function:oxidoreductase activity); GO:0055114(biological_process:oxidation-reduction process); GO:0031177(molecular_function:phosphopantetheine binding)				COG3321(Q:Secondary metabolites biosynthesis, transport and catabolism)	COG3321(synthase)	PF00109.23(ketoacyl-synt:Beta-ketoacyl synthase, N-terminal domain); PF14765.3(PS-DH:Polyketide synthase dehydratase); PF08659.7(KR:KR domain); PF00698.18(Acyl_transf_1:Acyl transferase domain); PF02801.19(Ketoacyl-synt_C:Beta-ketoacyl synthase, C-terminal domain); PF16197.2(KAsynt_C_assoc:Ketoacyl-synthetase C-terminal extension); PF13602.3(ADH_zinc_N_2:Zinc-binding dehydrogenase); PF00106.22(ad…	sp|Q4WAY3|FMAB_ASPFU(Fumagillin dodecapentaenoate synthase OS=Neosartorya fumigata (strain ATCC MYA-4609 / Af293 / CBS 101355 / FGSC A1100) OX=330879 GN=af370 PE=1 SV=2)
gene26	AFUB_100750	conserved hypothetical protein	546	4	2044	0.79	432.92	0.79	432.92	584.502	9.19106	0	0	yes	up	EDP47080.1(conserved hypothetical protein [Aspergillus fumigatus A1163])	GO:0016021(cellular_component:integral component of membrane); GO:1900602(biological_process:endocrocin biosynthetic process)				ENOG4112BNR(S:Function unknown); ENOG410ZQ4H(S:Function unknown); ENOG410YSZP(S:Function unknown)	ENOG4112BNR(Domain of unknown function (DUF1772)); ENOG410ZQ4H(conserved hypothetical protein); ENOG410YSZP(Domain of unknown function (DUF1772))	PF08592.8(DUF1772:Domain of unknown function (DUF1772))	sp|A4DA85|ENCC_ASPFU(Anthrone oxygenase encC OS=Neosartorya fumigata (strain ATCC MYA-4609 / Af293 / CBS 101355 / FGSC A1100) OX=330879 GN=encC PE=1 SV=1)
gene3879	AFUB_072100	transferase family protein	1392	1	479	0.05	24.56	0.05	24.56	547.899	9.09777	7.44e-97	5.91e-96	yes	up	EDP50870.1(transferase family protein [Aspergillus fumigatus A1163])	GO:1900617(biological_process:emericellamide A biosynthetic process); GO:0019748(biological_process:secondary metabolic process); GO:0016747(molecular_function:transferase activity, transferring acyl groups other than amino-acyl groups); GO:1900566(biological_process:chanoclavine-I biosynthetic process)				ENOG410Z33Z(S:Function unknown); ENOG4110AWS(O:Posttranslational modification, protein turnover, chaperones)	ENOG410Z33Z(Transferase Family); ENOG4110AWS(Transferase family)	PF02458.12(Transferase:Transferase family)	sp|Q4WR23|HAAT2_ASPFU(Acyltransferase AFUA_4G14840 OS=Neosartorya fumigata (strain ATCC MYA-4609 / Af293 / CBS 101355 / FGSC A1100) OX=330879 GN=AFUA_4G14840 PE=2 SV=1)
gene1676	AFUB_081360	MFS multidrug transporter, putative	1578	0	236.89	0	10.35	0	10.35	541.928	9.08196	6.31e-49	3.27e-48	yes	up	EDP48698.1(MFS multidrug transporter, putative [Aspergillus fumigatus A1163])	GO:0016021(cellular_component:integral component of membrane); GO:0055085(biological_process:transmembrane transport)				ENOG410YG1R(U:Intracellular trafficking, secretion, and vesicular transport); ENOG410XX2D(S:Function unknown); ENOG410YC0R(G:Carbohydrate transport and metabolism); ENOG410YAI9(G:Carbohydrate transport and metabolism)	ENOG410YG1R(Major Facilitator Superfamily); ENOG410XX2D(-); ENOG410YC0R((MFS) transporter); ENOG410YAI9((MFS) transporter)	PF07690.13(MFS_1:Major Facilitator Superfamily)	sp|B8NM75|USTT_ASPFN(Efflux pump ustT OS=Aspergillus flavus (strain ATCC 200026 / FGSC A1120 / NRRL 3357 / JCM 12722 / SRRC 167) OX=332952 GN=ustT PE=3 SV=1)
gene6825	AFUB_017920	MFS transporter, putative	1533	0	230	0	10.36	0	10.36	526.166	9.03937	8.43e-48	4.3e-47	yes	up	EDP53749.1(MFS transporter, putative [Aspergillus fumigatus A1163])	GO:0016021(cellular_component:integral component of membrane); GO:0055085(biological_process:transmembrane transport)				COG0477(S:Function unknown)	COG0477(Dehydrogenase)	PF07690.13(MFS_1:Major Facilitator Superfamily)	sp|Q9US37|YFZ4_SCHPO(Uncharacterized transporter C1039.04 OS=Schizosaccharomyces pombe (strain 972 / ATCC 24843) OX=284812 GN=SPAC1039.04 PE=3 SV=1)
gene8402	AFUB_033680	dimethylallyl tryptophan synthase, putative	1311	0	229	0	12.59	0	12.59	523.878	9.03309	1.23e-47	6.26e-47	yes	up	XP_756136.1(dimethylallyl tryptophan synthase FgaPT1 [Aspergillus fumigatus Af293])	GO:0004161(molecular_function:dimethylallyltranstransferase activity); GO:0035837(biological_process:ergot alkaloid biosynthetic process); GO:0006694(biological_process:steroid biosynthetic process); GO:0006508(biological_process:proteolysis); GO:0008233(molecular_function:peptidase activity); GO:0016114(biological_process:terpenoid biosynthetic process); GO:0050364(molecular_function:tryptophan …	K14130;K15392;K14135	FGAPT2;CPAD;FGAPT1		ENOG41113A1(S:Function unknown); ENOG4111D2Z(O:Posttranslational modification, protein turnover, chaperones); ENOG4111A7U(S:Function unknown); ENOG4110B5S(S:Function unknown); ENOG410YGGJ(S:Function unknown); ENOG4110BHH(O:Posttranslational modification, protein turnover, chaperones)	ENOG41113A1(Tryptophan dimethylallyltransferase); ENOG4111D2Z(Tryptophan dimethylallyltransferase); ENOG4111A7U(Dimethylallyl tryptophan synthase); ENOG4110B5S(Tryptophan dimethylallyltransferase); ENOG410YGGJ(Dimethylallyl tryptophan synthase); ENOG4110BHH(Tryptophan dimethylallyltransferase)	PF11991.5(Trp_DMAT:Tryptophan dimethylallyltransferase)	sp|Q4WZ67|EASL_ASPFU(Fumigaclavine A dimethylallyltransferase easL OS=Neosartorya fumigata (strain ATCC MYA-4609 / Af293 / CBS 101355 / FGSC A1100) OX=330879 GN=easL PE=1 SV=1)
gene7627	AFUB_025940	adhesin, putative	357	0	228	0	141.18	0	141.18	521.591	9.02677	1.79e-47	9.12e-47	yes	up	EDP54536.1(adhesin, putative [Aspergillus fumigatus A1163])	GO:0005509(molecular_function:calcium ion binding)				ENOG410XY90(S:Function unknown)	ENOG410XY90(phase specific protein)	PF07645.12(EGF_CA:Calcium-binding EGF domain); PF14670.3(FXa_inhibition:Coagulation Factor Xa inhibitory site)
gene3847	AFUB_071780	C6 transcription factor (AflR), putative	1191	33	14911	2.66	1343.88	2.66	1343.88	516.842	9.01358	0	0	yes	up	OXN07086.1(hypothetical protein CDV58_04085 [Aspergillus fumigatus])	GO:0043565(molecular_function:sequence-specific DNA binding); GO:1900381(biological_process:positive regulation of asperthecin biosynthetic process); GO:0045122(biological_process:aflatoxin biosynthetic process); GO:0005634(cellular_component:nucleus); GO:0010914(biological_process:positive regulation of sterigmatocystin biosynthetic process); GO:0006357(biological_process:regulation of transcrip…				ENOG410YVWZ(S:Function unknown); ENOG410Z0RP(K:Transcription)	ENOG410YVWZ(-); ENOG410Z0RP(Aflatoxin regulatory protein)	PF08493.7(AflR:Aflatoxin regulatory protein); PF00172.15(Zn_clus:Fungal Zn(2)-Cys(6) binuclear cluster domain)	sp|Q4WQZ3|TPCE_ASPFU(Trypacidin cluster transcription factor OS=Neosartorya fumigata (strain ATCC MYA-4609 / Af293 / CBS 101355 / FGSC A1100) OX=330879 GN=tpcE PE=2 SV=2)
gene8359	AFUB_033250	1,3,6,8-tetrahydroxynaphthalene reductase	822	9.7	4338.33	0.91	453.21	0.91	453.21	511.583	8.99882	0	0	yes	up	XP_756091.1(conidial pigment biosynthesis 1,3,6,8-tetrahydroxynaphthalene reductase Arp2 [Aspergillus fumigatus Af293])	GO:0000166(molecular_function:nucleotide binding); GO:2001307(biological_process:xanthone-containing compound biosynthetic process); GO:0042469(molecular_function:versicolorin reductase activity); GO:0005622(cellular_component:intracellular); GO:0042438(biological_process:melanin biosynthetic process); GO:0045461(biological_process:sterigmatocystin biosynthetic process); GO:0047039(molecular_func…	K00059	fabG	map00061(Fatty acid biosynthesis); map00780(Biotin metabolism); map01040(Biosynthesis of unsaturated fatty acids)	COG1028(S:Function unknown)	COG1028(Pigment biosynthesis protein Ayg1)	PF13561.3(adh_short_C2:Enoyl-(Acyl carrier protein) reductase); PF00106.22(adh_short:short chain dehydrogenase); PF08659.7(KR:KR domain)	sp|E9QUT3|ARP2_ASPFU(Hydroxynaphthalene reductase arp2 OS=Neosartorya fumigata (strain ATCC MYA-4609 / Af293 / CBS 101355 / FGSC A1100) OX=330879 GN=arp2 PE=3 SV=1)
gene3872	AFUB_072030	squalene-hopene-cyclase, putative	2208	4	1771	0.11	52.25	0.11	52.25	506.435	8.98423	0	0	yes	up	XP_751356.1(squalene-hopene-cyclase, putative [Aspergillus fumigatus Af293])	GO:0006629(biological_process:lipid metabolic process); GO:0016853(molecular_function:isomerase activity); GO:0000250(molecular_function:lanosterol synthase activity); GO:0009405(biological_process:pathogenesis); GO:1900581(biological_process:(17Z)-protosta-17(20),24-dien-3beta-ol biosynthetic process); GO:0016866(molecular_function:intramolecular transferase activity); GO:0006694(biological_proc…	K15811	PDSA, HELA	map00909(Sesquiterpenoid and triterpenoid biosynthesis)	COG1657(V:Defense mechanisms)	COG1657((ABC) transporter)	PF13243.3(SQHop_cyclase_C:Squalene-hopene cyclase C-terminal domain); PF13249.3(SQHop_cyclase_N:Squalene-hopene cyclase N-terminal domain); PF00432.18(Prenyltrans:Prenyltransferase and squalene oxidase repeat); PF09492.7(Pec_lyase:Pectic acid lyase); PF07678.11(A2M_comp:A-macroglobulin complement component)	sp|B0Y5B4|PDSA_ASPFC(Protostadienol synthase A OS=Neosartorya fumigata (strain CEA10 / CBS 144.89 / FGSC A1163) OX=451804 GN=pdsA PE=3 SV=1)
gene2209	AFUB_072430	extracellular triacylglycerol lipase, putative	1230	0	211.65	0	12.63	0	12.63	484.187	8.91942	9.21e-45	4.54e-44	yes	up	XP_750543.1(extracellular triacylglycerol lipase, putative [Aspergillus fumigatus Af293])	GO:0016787(molecular_function:hydrolase activity); GO:0004806(molecular_function:triglyceride lipase activity); GO:0006629(biological_process:lipid metabolic process); GO:0016020(cellular_component:membrane); GO:0016042(biological_process:lipid catabolic process); GO:0046486(biological_process:glycerolipid metabolic process)	K01046	lip, TGL2	map00561(Glycerolipid metabolism)	COG3675(S:Function unknown); ENOG410XU7S(I:Lipid transport and metabolism)	COG3675(protein 2 3 complex subunit); ENOG410XU7S(Lipase (class 3))	PF01764.22(Lipase_3:Lipase (class 3)); PF12697.4(Abhydrolase_6:Alpha/beta hydrolase family)	sp|P0CT91|LIPA_ACRAM(Lipase A OS=Acremonium alcalophilum OX=398408 GN=lipA PE=1 SV=1)
gene2866	AFUB_079000	hypothetical protein	399	0	207.54	0	93.14	0	93.14	474.785	8.89113	4.51e-44	2.2e-43	yes	up	XP_753168.1(hypothetical protein AFUA_5G14890 [Aspergillus fumigatus Af293])					ENOG41116IG(S:Function unknown); ENOG410XX78(S:Function unknown)	ENOG41116IG(-); ENOG410XX78(MAGE family)
gene605	AFUB_095000	isochorismatase family hydrolase, putative	1713	0	197	0	7.8	0	7.8	450.673	8.81594	2.73e-42	1.3e-41	yes	up	EDP47651.1(isochorismatase family hydrolase, putative [Aspergillus fumigatus A1163])	GO:0016787(molecular_function:hydrolase activity); GO:0055114(biological_process:oxidation-reduction process); GO:0016616(molecular_function:oxidoreductase activity, acting on the CH-OH group of donors, NAD or NADP as acceptor)	K00100	bdhAB	map00650(Butanoate metabolism)	COG1335(Q:Secondary metabolites biosynthesis, transport and catabolism); COG0473(E:Amino acid transport and metabolism); ENOG410XNQK(G:Carbohydrate transport and metabolism)	COG1335(isochorismatase); COG0473(3-isopropylmalate dehydrogenase activity); ENOG410XNQK(Transporter)	PF00857.17(Isochorismatase:Isochorismatase family); PF00180.17(Iso_dh:Isocitrate/isopropylmalate dehydrogenase)	sp|P40495|LYS12_YEAST(Homoisocitrate dehydrogenase, mitochondrial OS=Saccharomyces cerevisiae (strain ATCC 204508 / S288c) OX=559292 GN=LYS12 PE=1 SV=1)
gene1918	AFUB_083770	cell cycle checkpoint protein Rad17, putative	2169	0	194.12	0	5.83	0	5.83	444.084	8.79469	8.47e-42	4e-41	yes	up	EDP48928.1(cell cycle checkpoint protein Rad17, putative [Aspergillus fumigatus A1163])	GO:0033314(biological_process:mitotic DNA replication checkpoint); GO:0031573(biological_process:intra-S DNA damage checkpoint); GO:0006281(biological_process:DNA repair); GO:0005634(cellular_component:nucleus); GO:0006974(biological_process:cellular response to DNA damage stimulus); GO:0044774(biological_process:mitotic DNA integrity checkpoint); GO:0007095(biological_process:mitotic G2 DNA dama…	K06662	HRAD17, RAD24	map04111(Cell cycle - yeast); map04113(Meiosis - yeast)	COG0470(U:Intracellular trafficking, secretion, and vesicular transport)	COG0470(Solute carrier family 35 member B4)	PF03215.12(Rad17:Rad17 cell cycle checkpoint protein)	sp|P50531|RAD17_SCHPO(Checkpoint protein rad17 OS=Schizosaccharomyces pombe (strain 972 / ATCC 24843) OX=284812 GN=rad17 PE=1 SV=1)
gene4844	AFUB_058370	topisomerase II associated protein (Pat1), putative	2484	0	194.06	0	5	0	5	443.947	8.79424	8.68e-42	4.1e-41	yes	up	XP_753569.1(topisomerase II associated protein (Pat1), putative [Aspergillus fumigatus Af293])	GO:0005737(cellular_component:cytoplasm); GO:0005829(cellular_component:cytosol); GO:0000932(cellular_component:cytoplasmic mRNA processing body); GO:0016853(molecular_function:isomerase activity); GO:0008152(biological_process:metabolic process)	K12617	PATL1, PAT1	map03018(RNA degradation)	ENOG410YS37(S:Function unknown)	ENOG410YS37(II associated protein)	PF09770.6(PAT1:Topoisomerase II-associated protein PAT1)	sp|O42958|PAT1_SCHPO(DNA topoisomerase 2-associated protein pat1 OS=Schizosaccharomyces pombe (strain 972 / ATCC 24843) OX=284812 GN=SPBC19G7.10c PE=3 SV=2)
gene5760	AFUB_038770	transcription factor TFIIIC complex subunit Tfc6, putative	2193	0	191.72	0	5.69	0	5.69	438.594	8.77674	2.18e-41	1.03e-40	yes	up	EDP52708.1(transcription factor TFIIIC complex subunit Tfc6, putative [Aspergillus fumigatus A1163])	GO:0000127(cellular_component:transcription factor TFIIIC complex); GO:0005829(cellular_component:cytosol); GO:0000995(molecular_function:transcription factor activity, core RNA polymerase III binding); GO:0071443(molecular_function:tDNA binding); GO:0000790(cellular_component:nuclear chromatin); GO:0006384(biological_process:transcription initiation from RNA polymerase III promoter); GO:0006359(…	K15205	TFC6		ENOG4111S3P(K:Transcription)	ENOG4111S3P(Transcription factor tfiiic complex subunit tfc6)		sp|O60174|SFC6_SCHPO(Transcription factor tau subunit sfc6 OS=Schizosaccharomyces pombe (strain 972 / ATCC 24843) OX=284812 GN=sfc6 PE=1 SV=1)
gene1977	AFUB_084360	conserved hypothetical protein	348	0	190	0	35.14	0	35.14	434.659	8.76374	4.3e-41	2.02e-40	yes	up	XP_746981.1(conserved hypothetical protein [Aspergillus fumigatus Af293])					ENOG4110BD3(S:Function unknown)	ENOG4110BD3(-)
gene3875	AFUB_072060	short chain dehydrogenase, putative	774	2	751	0.21	86.05	0.21	86.05	429.512	8.74655	2.9e-157	3.24e-156	yes	up	XP_751353.1(short chain dehydrogenase, putative [Aspergillus fumigatus Af293])	GO:0000166(molecular_function:nucleotide binding); GO:0019748(biological_process:secondary metabolic process); GO:0055114(biological_process:oxidation-reduction process); GO:0016491(molecular_function:oxidoreductase activity)	K00100	bdhAB	map00650(Butanoate metabolism)	COG1028(Q:Secondary metabolites biosynthesis, transport and catabolism); ENOG410XNW1(Q:Secondary metabolites biosynthesis, transport and catabolism); ENOG410XNUN(S:Function unknown)	COG1028(Cytochrome p450); ENOG410XNW1(Cytochrome p450); ENOG410XNUN(Short-chain dehydrogenase reductase Sdr)	PF00106.22(adh_short:short chain dehydrogenase); PF13561.3(adh_short_C2:Enoyl-(Acyl carrier protein) reductase); PF08659.7(KR:KR domain)	sp|Q4WR19|SDR1_ASPFU(Short chain dehydrogenase 1 OS=Neosartorya fumigata (strain ATCC MYA-4609 / Af293 / CBS 101355 / FGSC A1100) OX=330879 GN=sdr1 PE=1 SV=1)
gene2152	AFUB_086080	PKS-like enzyme, putative	3054	4.96	1845.5	0.05	23.25	0.05	23.25	425.596	8.73334	0	0	yes	up	EDP49160.1(PKS-like enzyme, putative [Aspergillus fumigatus A1163])	GO:1902086(biological_process:fumagillin biosynthetic process); GO:0003824(molecular_function:catalytic activity)	K15390	PSOA		COG3321(Q:Secondary metabolites biosynthesis, transport and catabolism); COG1020(Q:Secondary metabolites biosynthesis, transport and catabolism)	COG3321(synthase); COG1020(non-ribosomal peptide synthetase)	PF08659.7(KR:KR domain); PF14765.3(PS-DH:Polyketide synthase dehydratase); PF00106.22(adh_short:short chain dehydrogenase)	sp|Q4WAZ4|FMAH_ASPFU(Stereoselective keto-reductase af490 OS=Neosartorya fumigata (strain ATCC MYA-4609 / Af293 / CBS 101355 / FGSC A1100) OX=330879 GN=af490 PE=1 SV=1)
gene9689	AFUB_012740	1-phosphatidylinositol-4,5-bisphosphate phosphodiesterase 1, putative	3438	0	181.25	0	3.26	0	3.26	414.642	8.69572	1.4e-39	6.38e-39	yes	up	XP_752695.1(1-phosphatidylinositol-4,5-bisphosphate phosphodiesterase Plc1, putative [Aspergillus fumigatus Af293])	GO:0009395(biological_process:phospholipid catabolic process); GO:0004435(molecular_function:phosphatidylinositol phospholipase C activity); GO:0046339(biological_process:diacylglycerol metabolic process); GO:0007242(deleted:old GO); GO:0005829(cellular_component:cytosol); GO:0005543(molecular_function:phospholipid binding); GO:0016042(biological_process:lipid catabolic process); GO:0051783(biolo…	K05857	PLCD	map00562(Inositol phosphate metabolism); map04070(Phosphatidylinositol signaling system); map04933(AGE-RAGE signaling pathway in diabetic complications)	ENOG410XPSW(S:Function unknown)	ENOG410XPSW(phospholipase c)	PF00388.16(PI-PLC-X:Phosphatidylinositol-specific phospholipase C, X domain); PF00387.16(PI-PLC-Y:Phosphatidylinositol-specific phospholipase C, Y domain); PF09279.8(EF-hand_like:Phosphoinositide-specific phospholipase C, efhand-like)	sp|O13433|PLC1_CANAX(1-phosphatidylinositol 4,5-bisphosphate phosphodiesterase 1 OS=Candida albicans OX=5476 GN=PLC1 PE=4 SV=1)
gene3265	AFUB_065950	conserved hypothetical protein	1209	0	178	0	8.94	0	8.94	407.207	8.66962	5.14e-39	2.33e-38	yes	up	EDP50263.1(conserved hypothetical protein [Aspergillus fumigatus A1163])	GO:0016021(cellular_component:integral component of membrane); GO:0016020(cellular_component:membrane)				ENOG410YDN1(S:Function unknown); ENOG4111HUC(S:Function unknown); ENOG4110WQN(S:Function unknown)	ENOG410YDN1(-); ENOG4111HUC(-); ENOG4110WQN(-)
gene2176	AFUB_086320	cytochrome P450, putative	1581	2	698	0.08	30.43	0.08	30.43	399.2	8.64097	4.29e-148	4.56e-147	yes	up	XP_747182.1(cytochrome P450, putative [Aspergillus fumigatus Af293])	GO:0004497(molecular_function:monooxygenase activity); GO:0020037(molecular_function:heme binding); GO:0009820(biological_process:alkaloid metabolic process); GO:0016021(cellular_component:integral component of membrane); GO:0016705(molecular_function:oxidoreductase activity, acting on paired donors, with incorporation or reduction of molecular oxygen); GO:0006118(biological_process:obsolete elec…	K17827	FTME, CYP5066A		COG2124(Q:Secondary metabolites biosynthesis, transport and catabolism)	COG2124(phytanoyl-CoA dioxygenase)	PF00067.19(p450:Cytochrome P450)	sp|B9WZX4|FTME_ASPFM(Fumitremorgin C synthase OS=Neosartorya fumigata OX=746128 GN=ftmP450-2 PE=1 SV=1)
gene8493	AFUB_000830	adenylate-forming enzyme, putative	1799	55	19063	1.6	621.26	1.6	621.26	396.455	8.63101	0	0	yes	up	EDP55392.1(adenylate-forming enzyme, putative [Aspergillus fumigatus A1163])	GO:0003824(molecular_function:catalytic activity); GO:0008152(biological_process:metabolic process)				COG0318(I:Lipid transport and metabolism); COG0318(Q:Secondary metabolites biosynthesis, transport and catabolism)	COG0318(Amp-dependent synthetase and ligase); COG0318(Amp-dependent synthetase and ligase)	PF00501.25(AMP-binding:AMP-binding enzyme); PF13193.3(AMP-binding_C:AMP-binding enzyme C-terminal domain)	sp|Q4WLD5|PYR1_ASPFU(Nicotinic acid-CoA ligase pyr1 OS=Neosartorya fumigata (strain ATCC MYA-4609 / Af293 / CBS 101355 / FGSC A1100) OX=330879 GN=pyr1 PE=1 SV=1)
gene3874	AFUB_072050	cytochrome P450 monooxygenase, putative	1524	4	1375	0.16	62.69	0.16	62.69	393.195	8.6191	1.97e-290	3.62e-289	yes	up	EDP50865.1(cytochrome P450 monooxygenase, putative [Aspergillus fumigatus A1163])	GO:0004497(molecular_function:monooxygenase activity); GO:0019748(biological_process:secondary metabolic process); GO:0020037(molecular_function:heme binding); GO:0016705(molecular_function:oxidoreductase activity, acting on paired donors, with incorporation or reduction of molecular oxygen); GO:0006118(biological_process:obsolete electron transport); GO:0009055(molecular_function:electron carrie…	K00517	CYP81F		COG2124(Q:Secondary metabolites biosynthesis, transport and catabolism)	COG2124(Cytochrome p450)	PF00067.19(p450:Cytochrome P450)	sp|Q4WR18|CYPB1_ASPFU(Cytochrome P450 monooxygenase cyp5081B1 OS=Neosartorya fumigata (strain ATCC MYA-4609 / Af293 / CBS 101355 / FGSC A1100) OX=330879 GN=cyp5081B1 PE=2 SV=1)
gene3877	AFUB_072080	transferase family protein	1437	5	1713	0.22	83.97	0.22	83.97	391.879	8.61427	0	0	yes	up	XP_751351.1(transferase family protein [Aspergillus fumigatus Af293])	GO:0019748(biological_process:secondary metabolic process); GO:0016747(molecular_function:transferase activity, transferring acyl groups other than amino-acyl groups)				ENOG4110AWS(O:Posttranslational modification, protein turnover, chaperones); ENOG410Z33Z(S:Function unknown)	ENOG4110AWS(Transferase family); ENOG410Z33Z(Transferase Family)	PF02458.12(Transferase:Transferase family)	sp|Q4WR21|HAAT1_ASPFU(Acyltransferase AFUA_4G14820 OS=Neosartorya fumigata (strain ATCC MYA-4609 / Af293 / CBS 101355 / FGSC A1100) OX=330879 GN=AFUA_4G14820 PE=2 SV=1)
gene8403	AFUB_033690	short chain dehydrogenase/oxidoreductase CpoX2	786	0	169	0	18.91	0	18.91	386.618	8.59476	1.95e-37	8.65e-37	yes	up	KEY80393.1(short chain dehydrogenase/oxidoreductase CpoX2 [Aspergillus fumigatus var. RP-2014])	GO:0035837(biological_process:ergot alkaloid biosynthetic process); GO:0055114(biological_process:oxidation-reduction process); GO:0016616(molecular_function:oxidoreductase activity, acting on the CH-OH group of donors, NAD or NADP as acceptor); GO:0051289(biological_process:protein homotetramerization)	K17746	ChaDH		COG1028(O:Posttranslational modification, protein turnover, chaperones); ENOG41114C0(S:Function unknown)	COG1028(Tryptophan dimethylallyltransferase); ENOG41114C0(short chain dehydrogenase)	PF13561.3(adh_short_C2:Enoyl-(Acyl carrier protein) reductase); PF00106.22(adh_short:short chain dehydrogenase); PF08659.7(KR:KR domain)	sp|Q4WZ66|EASD_ASPFU(Chanoclavine-I dehydrogenase easD OS=Neosartorya fumigata (strain ATCC MYA-4609 / Af293 / CBS 101355 / FGSC A1100) OX=330879 GN=easD PE=1 SV=1)
gene548	AFUB_094420	conserved hypothetical protein	2346	22.2	6978.9	0.31	141.89	0.31	141.89	359.583	8.49018	0	0	yes	up	OXN08988.1(hypothetical protein CDV58_01950 [Aspergillus fumigatus])					COG0457(S:Function unknown); ENOG410XQXJ(S:Function unknown); COG0775(F:Nucleotide transport and metabolism); ENOG410XQGY(F:Nucleotide transport and metabolism)	COG0457(-); ENOG410XQXJ(patatin-like phospholipase domain containing 8); COG0775(Catalyzes the irreversible cleavage of the glycosidic bond in both 5'-methylthioadenosine (MTA) and S- adenosylhomocysteine (SAH AdoHcy) to adenine and the corresponding thioribose, 5'-methylthioribose and S-ribosylhomocysteine, respectively (By similarity)); ENOG410XQGY(Catalyzes the irreversible cleavage of the gly…	PF13424.3(TPR_12:Tetratricopeptide repeat); PF13374.3(TPR_10:Tetratricopeptide repeat)	sp|P37285|KLC1_RAT(Kinesin light chain 1 OS=Rattus norvegicus OX=10116 GN=Klc1 PE=1 SV=2)
gene57	AFUB_101060	hypothetical protein	1575	0	155	0	6.39	0	6.39	354.59	8.47001	6.14e-35	2.63e-34	yes	up	EDP47111.1(hypothetical protein AFUB_101060 [Aspergillus fumigatus A1163])
gene9510	AFUB_010950	fungal specific transcription factor, putative	2223	0	152.47	0	4.45	0	4.45	348.802	8.44627	1.76e-34	7.48e-34	yes	up	EDP56385.1(fungal specific transcription factor, putative [Aspergillus fumigatus A1163])	GO:0005634(cellular_component:nucleus); GO:0008270(molecular_function:zinc ion binding); GO:0006351(biological_process:transcription, DNA-templated); GO:0003677(molecular_function:DNA binding)				ENOG4111ASM(K:Transcription)	ENOG4111ASM(fungal specific transcription factor)	PF04082.15(Fungal_trans:Fungal specific transcription factor domain)
gene2531	AFUB_075650	zinc metallopeptidase, putative	1266	6	1795	0.3	103.22	0.3	103.22	342.199	8.41869	0	0	yes	up	XP_750849.1(zinc metallopeptidase, putative [Aspergillus fumigatus Af293])	GO:0016787(molecular_function:hydrolase activity); GO:0004180(molecular_function:carboxypeptidase activity); GO:0008152(biological_process:metabolic process); GO:0006508(biological_process:proteolysis)				COG1473(C:Energy production and conversion); COG3250(G:Carbohydrate transport and metabolism)	COG1473(alcohol dehydrogenase); COG3250(hydrolase family 2)	PF01546.25(Peptidase_M20:Peptidase family M20/M25/M40); PF07687.11(M20_dimer:Peptidase dimerisation domain)	sp|P45493|HIPO_CAMJE(Hippurate hydrolase OS=Campylobacter jejuni subsp. jejuni serotype O:2 (strain ATCC 700819 / NCTC 11168) OX=192222 GN=hipO PE=1 SV=2)
gene5510	AFUB_036270	nonribosomal peptide synthase GliP2	6822	9	2681	0.07	23.62	0.07	23.62	340.737	8.41251	0	0	yes	up	EDP52461.1(nonribosomal peptide synthase GliP2 [Aspergillus fumigatus A1163])	GO:0016853(molecular_function:isomerase activity); GO:0044550(biological_process:secondary metabolite biosynthetic process); GO:2001310(biological_process:gliotoxin biosynthetic process); GO:0003824(molecular_function:catalytic activity); GO:0009405(biological_process:pathogenesis); GO:0019184(biological_process:nonribosomal peptide biosynthetic process); GO:0008152(biological_process:metabolic p…				COG1020(S:Function unknown); ENOG410XPD8(S:Function unknown)	COG1020(Tryptophan dimethylallyltransferase); ENOG410XPD8(Tryptophan dimethylallyltransferase)	PF00501.25(AMP-binding:AMP-binding enzyme); PF00668.17(Condensation:Condensation domain); PF00550.22(PP-binding:Phosphopantetheine attachment site); PF13745.3(HxxPF_rpt:HxxPF-repeated domain); PF13193.3(AMP-binding_C:AMP-binding enzyme C-terminal domain)	sp|Q4WYG2|NRPS5_ASPFU(Nonribosomal peptide synthetase 5 OS=Neosartorya fumigata (strain ATCC MYA-4609 / Af293 / CBS 101355 / FGSC A1100) OX=330879 GN=NRPS5 PE=3 SV=2)
gene6779	AFUB_017460	amidase family protein	2055	0	147	0	4.7	0	4.7	336.289	8.39356	1.73e-33	7.29e-33	yes	up	EDP53705.1(amidase family protein [Aspergillus fumigatus A1163])	GO:0016884(molecular_function:carbon-nitrogen ligase activity, with glutamine as amido-N-donor); GO:0008152(biological_process:metabolic process)				COG0154(S:Function unknown)	COG0154(-)	PF01425.18(Amidase:Amidase)	sp|C1D1L2|GATA_DEIDV(Glutamyl-tRNA(Gln) amidotransferase subunit A OS=Deinococcus deserti (strain VCD115 / DSM 17065 / LMG 22923) OX=546414 GN=gatA PE=3 SV=1)
gene9058	AFUB_006450	LMBR1 domain protein	2046	0	146.19	0	4.7	0	4.7	334.436	8.38559	2.44e-33	1.02e-32	yes	up	XP_001481710.1(LMBR1 domain protein [Aspergillus fumigatus Af293])	GO:0005794(cellular_component:Golgi apparatus); GO:0016021(cellular_component:integral component of membrane)				ENOG410XR8P(S:Function unknown)	ENOG410XR8P(LMBR1 domain containing 2)	PF04791.13(LMBR1:LMBR1-like membrane protein); PF04632.9(FUSC:Fusaric acid resistance protein family)	sp|O94599|YC8B_SCHPO(LIMR family protein C622.11 OS=Schizosaccharomyces pombe (strain 972 / ATCC 24843) OX=284812 GN=SPCC622.11 PE=3 SV=1)
gene25	AFUB_100740	metallo-beta-lactamase domain protein	948	0	145.81	0	12.37	0	12.37	333.566	8.38183	2.86e-33	1.2e-32	yes	up	XP_746434.1(metallo-beta-lactamase domain protein [Aspergillus fumigatus Af293])	GO:0016787(molecular_function:hydrolase activity); GO:1900815(biological_process:monodictyphenone biosynthetic process); GO:1900602(biological_process:endocrocin biosynthetic process); GO:0036184(biological_process:asperthecin biosynthetic process)				COG0491(Q:Secondary metabolites biosynthesis, transport and catabolism)	COG0491(synthase)	PF00753.24(Lactamase_B:Metallo-beta-lactamase superfamily); PF12706.4(Lactamase_B_2:Beta-lactamase superfamily domain)	sp|Q4W945|ENCB_ASPFU(Atrochrysone carboxyl ACP thioesterase OS=Neosartorya fumigata (strain ATCC MYA-4609 / Af293 / CBS 101355 / FGSC A1100) OX=330879 GN=encB PE=1 SV=1)
gene9732	AFUB_013170	conserved hypothetical protein	687	0	144.06	0	20.02	0	20.02	329.563	8.36441	5.98e-33	2.5e-32	yes	up	XP_752738.1(conserved hypothetical protein [Aspergillus fumigatus Af293])					ENOG4110BF4(S:Function unknown); ENOG4110AKN(S:Function unknown); ENOG4110AHJ(S:Function unknown)	ENOG4110BF4(-); ENOG4110AKN(-); ENOG4110AHJ(-)
gene3643	AFUB_069750	class II aldolase/adducin domain protein	723	0	142.08	0	18.15	0	18.15	325.033	8.34444	1.38e-32	5.74e-32	yes	up	XP_751548.1(class II aldolase/adducin domain protein [Aspergillus fumigatus Af293])	GO:0005737(cellular_component:cytoplasm); GO:0019509(biological_process:L-methionine biosynthetic process from methylthioadenosine); GO:0046570(molecular_function:methylthioribulose 1-phosphate dehydratase activity); GO:0008270(molecular_function:zinc ion binding); GO:0019284(biological_process:L-methionine biosynthetic process from S-adenosylmethionine)	K08964	mtnB	map00270(Cysteine and methionine metabolism)	COG0235(S:Function unknown)	COG0235(mitochondrial 54S ribosomal protein YmL36)	PF00596.18(Aldolase_II:Class II Aldolase and Adducin N-terminal domain)	sp|Q4WQH4|MTNB_ASPFU(Methylthioribulose-1-phosphate dehydratase OS=Neosartorya fumigata (strain ATCC MYA-4609 / Af293 / CBS 101355 / FGSC A1100) OX=330879 GN=mde1 PE=3 SV=1)
gene2662	AFUB_076960	hypothetical protein	873	0.53	150.12	0.04	14.34	0.04	14.34	323.987	8.33979	2.38e-34	1.01e-33	yes	up	OXN05681.1(hypothetical protein CDV58_04660 [Aspergillus fumigatus])	GO:0016779(molecular_function:nucleotidyltransferase activity); GO:0005730(cellular_component:nucleolus); GO:0006206(biological_process:pyrimidine nucleobase metabolic process); GO:0006351(biological_process:transcription, DNA-templated); GO:0003899(molecular_function:DNA-directed RNA polymerase activity); GO:0006144(biological_process:purine nucleobase metabolic process)	K00960	E2.7.7.6		ENOG4111KS0(S:Function unknown); ENOG410YGIJ(S:Function unknown); ENOG410XX4Q(S:Function unknown); ENOG4111US8(I:Lipid transport and metabolism)	ENOG4111KS0(endoglucanase); ENOG410YGIJ(-); ENOG410XX4Q(-); ENOG4111US8(acid binding protein)
gene6837	AFUB_018050	hypothetical protein	567	20	5611	3.63	1102.68	3.63	1102.68	320.904	8.326	0	0	yes	up	EDP53761.1(hypothetical protein AFUB_018050 [Aspergillus fumigatus A1163])					ENOG4111G7G(S:Function unknown); ENOG410YK0P(S:Function unknown); ENOG4111JFY(S:Function unknown); ENOG4110VDY(S:Function unknown)	ENOG4111G7G(-); ENOG410YK0P(Cupin domain); ENOG4111JFY(Cupin domain); ENOG4110VDY(Cupin domain)	PF07883.8(Cupin_2:Cupin domain)
gene1328	AFUB_090720	class III chitinase, putative	1350	23	6407.98	0.33	105.02	0.33	105.02	318.683	8.31598	0	0	yes	up	EDP48356.1(class III chitinase, putative [Aspergillus fumigatus A1163])	GO:0043169(molecular_function:cation binding); GO:0005975(biological_process:carbohydrate metabolic process); GO:0016998(biological_process:cell wall macromolecule catabolic process); GO:0008061(molecular_function:chitin binding); GO:0004553(molecular_function:hydrolase activity, hydrolyzing O-glycosyl compounds); GO:0001896(biological_process:autolysis); GO:0004568(molecular_function:chitinase a…	K01183	E3.2.1.14	map00520(Amino sugar and nucleotide sugar metabolism)	ENOG4111GPA(S:Function unknown)	ENOG4111GPA(O-methyltransferase)	PF00704.25(Glyco_hydro_18:Glycosyl hydrolases family 18)	sp|D4B4X4|CHI33_ARTBC(Class III chitinase ARB_03514 OS=Arthroderma benhamiae (strain ATCC MYA-4681 / CBS 112371) OX=663331 GN=ARB_03514 PE=1 SV=2)
gene3614	AFUB_069460	conserved hypothetical protein	756	0	135.01	0	16.05	0	16.05	308.859	8.27081	2.81e-31	1.15e-30	yes	up	XP_751579.2(conserved hypothetical protein [Aspergillus fumigatus Af293])					ENOG41114VD(S:Function unknown); ENOG4110BGH(S:Function unknown); ENOG4110B6Y(S:Function unknown); ENOG4110BJF(S:Function unknown)	ENOG41114VD(-); ENOG4110BGH(-); ENOG4110B6Y(-); ENOG4110BJF(-)
gene3715	AFUB_070470	short chain dehydrogenase/reductase family	789	0	131.07	0	14.58	0	14.58	299.846	8.22808	1.53e-30	6.15e-30	yes	up	XP_751476.1(short chain dehydrogenase/reductase family [Aspergillus fumigatus Af293])	GO:0000166(molecular_function:nucleotide binding); GO:0016491(molecular_function:oxidoreductase activity); GO:0055114(biological_process:oxidation-reduction process); GO:0008874(molecular_function:gluconate 5-dehydrogenase activity)				COG1028(P:Inorganic ion transport and metabolism)	COG1028(Low-affinity potassium transport system. Interacts with Trk system potassium uptake protein TrkA (By similarity))	PF13561.3(adh_short_C2:Enoyl-(Acyl carrier protein) reductase); PF00106.22(adh_short:short chain dehydrogenase); PF08659.7(KR:KR domain)	sp|Q9RPT1|RHLG_PSEAE(Rhamnolipids biosynthesis 3-oxoacyl-[acyl-carrier-protein] reductase OS=Pseudomonas aeruginosa (strain ATCC 15692 / DSM 22644 / CIP 104116 / JCM 14847 / LMG 12228 / 1C / PRS 101 / PAO1) OX=208964 GN=rhlG PE=1 SV=1)
gene8491	AFUB_000810	cytochrome P450	1557	41.4	10788.2	0.82	289.18	0.82	289.18	298.067	8.21949	0	0	yes	up	EDP55390.1(cytochrome P450 [Aspergillus fumigatus A1163])	GO:0004497(molecular_function:monooxygenase activity); GO:0008202(biological_process:steroid metabolic process); GO:0020037(molecular_function:heme binding); GO:0016021(cellular_component:integral component of membrane); GO:0016705(molecular_function:oxidoreductase activity, acting on paired donors, with incorporation or reduction of molecular oxygen); GO:0006118(biological_process:obsolete elect…				COG2124(S:Function unknown)	COG2124(-)	PF00067.19(p450:Cytochrome P450)	sp|A4D9R2|PYR3_ASPFU(Cytochrome P450 monooxygenase pyr3 OS=Neosartorya fumigata (strain ATCC MYA-4609 / Af293 / CBS 101355 / FGSC A1100) OX=330879 GN=pyr3 PE=1 SV=1)
gene3550	AFUB_068820	ATP binding protein, putative	1224	0	128.65	0	7.73	0	7.73	294.31	8.20119	4.35e-30	1.74e-29	yes	up	EDP50545.1(ATP binding protein, putative [Aspergillus fumigatus A1163])	GO:0005737(cellular_component:cytoplasm); GO:0005829(cellular_component:cytosol); GO:0003924(molecular_function:GTPase activity); GO:0017111(molecular_function:nucleoside-triphosphatase activity); GO:0006913(biological_process:nucleocytoplasmic transport); GO:0000166(molecular_function:nucleotide binding); GO:0034629(biological_process:cellular protein complex localization); GO:0044699(biological…	K06883	K06883		ENOG410XNRC(S:Function unknown)	ENOG410XNRC(GPN-loop GTPase 1)	PF03029.14(ATP_bind_1:Conserved hypothetical ATP binding protein); PF00009.24(GTP_EFTU:Elongation factor Tu GTP binding domain); PF03308.13(ArgK:ArgK protein); PF01926.20(MMR_HSR1:50S ribosome-binding GTPase)	sp|O42906|GPN1_SCHPO(GPN-loop GTPase 1 OS=Schizosaccharomyces pombe (strain 972 / ATCC 24843) OX=284812 GN=SPBC119.15 PE=1 SV=1)
gene328	AFUB_099810	short-chain dehydrogenase/reductase family protein, putative	477	0	127	0	6.82	0	6.82	290.535	8.18257	8.9e-30	3.54e-29	yes	up	EDP47380.1(short-chain dehydrogenase/reductase family protein, putative [Aspergillus fumigatus A1163])	GO:0055114(biological_process:oxidation-reduction process); GO:0016491(molecular_function:oxidoreductase activity)				COG1028(S:Function unknown)	COG1028(-)	PF00106.22(adh_short:short chain dehydrogenase)	sp|G3Y422|YAND_ASPNA(Short chain dehydrogenase yanD OS=Aspergillus niger (strain ATCC 1015 / CBS 113.46 / FGSC A1144 / LSHB Ac4 / NCTC 3858a / NRRL 328 / USDA 3528.7) OX=380704 GN=yanD PE=1 SV=2)
gene5969	AFUB_040860	hypothetical protein	1287	75	17979	1.3	452.1	1.3	452.1	274.201	8.09909	0	0	yes	up	XP_754789.1(hypothetical protein AFUA_3G08250 [Aspergillus fumigatus Af293])					ENOG4111YWX(S:Function unknown); ENOG410ZSVT(S:Function unknown)	ENOG4111YWX(Conserved hypothetical, protein); ENOG410ZSVT(Protein of unknown function (DUF2841))	PF11001.5(DUF2841:Protein of unknown function (DUF2841))	sp|Q04608|YD124_YEAST(Uncharacterized protein YDR124W OS=Saccharomyces cerevisiae (strain ATCC 204508 / S288c) OX=559292 GN=YDR124W PE=1 SV=1)
gene4129	AFUB_051210	ThiJ/PfpI family protein	711	0	118.93	0	15.61	0	15.61	272.074	8.08785	3.05e-28	1.17e-27	yes	up	EDP51119.1(ThiJ/PfpI family protein [Aspergillus fumigatus A1163])	GO:0016021(cellular_component:integral component of membrane)				COG0693(S:Function unknown); ENOG41122Q2(S:Function unknown); ENOG4110AMC(S:Function unknown); ENOG410YNR9(S:Function unknown)	COG0693(-); ENOG41122Q2(ThiJ PfpI family protein); ENOG4110AMC(-); ENOG410YNR9(DJ-1/PfpI family)	PF01965.21(DJ-1_PfpI:DJ-1/PfpI family)
gene5504	AFUB_036210	hypothetical protein	1452	2	473	0.08	22.83	0.08	22.83	270.518	8.07958	3.85e-107	3.27e-106	yes	up	XP_001481626.1(extracellular serine rich protein [Aspergillus fumigatus Af293])	GO:0016020(cellular_component:membrane)				ENOG4110BB5(U:Intracellular trafficking, secretion, and vesicular transport)	ENOG4110BB5(-)
gene5262	AFUB_062550	terpene synthase family protein	2802	8	1883	0.16	42.38	0.16	42.38	269.231	8.0727	0	0	yes	up	EDP52216.1(terpene synthase family protein [Aspergillus fumigatus A1163])					ENOG410XP7U(S:Function unknown); ENOG4110JCG(S:Function unknown)	ENOG410XP7U(halimadienyl-diphosphate synthase activity); ENOG4110JCG(synthase)		sp|B2DBF0|PADC1_PHOAM(Phyllocladan-16-alpha-ol synthase OS=Phomopsis amygdali OX=1214568 GN=PaDC1 PE=1 SV=1)
gene2546	AFUB_075800	conserved hypothetical protein	540	0	115	0	6.72	0	6.72	263.083	8.03937	1.73e-27	6.55e-27	yes	up	XP_750864.2(conserved hypothetical protein [Aspergillus fumigatus Af293])					ENOG410YGFR(S:Function unknown); ENOG410XXXF(S:Function unknown)	ENOG410YGFR(Domain of unknown function (DUF1857)); ENOG410XXXF(Domain of unknown function (DUF1857))	PF08982.8(DUF1857:Domain of unknown function (DUF1857))	sp|Q0CS65|ATAL_ASPTN(Acetylaranotin biosynthesis cluster protein L OS=Aspergillus terreus (strain NIH 2624 / FGSC A1156) OX=341663 GN=ataL PE=4 SV=1)
gene7668	AFUB_026350	amino acid permease	1689	0	113.41	0	4.57	0	4.57	259.446	8.01929	3.52e-27	1.32e-26	yes	up	EDP54576.1(amino acid permease [Aspergillus fumigatus A1163])	GO:0003333(biological_process:amino acid transmembrane transport); GO:0016021(cellular_component:integral component of membrane); GO:0015171(molecular_function:amino acid transmembrane transporter activity)				COG0531(S:Function unknown)	COG0531(C2H2 transcription factor (RfeC))	PF13520.3(AA_permease_2:Amino acid permease); PF00324.18(AA_permease:Amino acid permease)	sp|Q09887|YC9D_SCHPO(Uncharacterized amino-acid permease C584.13 OS=Schizosaccharomyces pombe (strain 972 / ATCC 24843) OX=284812 GN=SPCC584.13 PE=3 SV=1)
gene8411	AFUB_000010	dynamin family GTPase, putative	2439	4	893	0.09	24.03	0.09	24.03	255.362	7.9964	4.14e-202	5.69e-201	yes	up	EDP55311.1(dynamin family GTPase, putative [Aspergillus fumigatus A1163])	GO:0006184(biological_process:obsolete GTP catabolic process); GO:0003924(molecular_function:GTPase activity); GO:0005525(molecular_function:GTP binding)				COG0699(S:Function unknown)	COG0699(Dynamin family)	PF00350.20(Dynamin_N:Dynamin family); PF01031.17(Dynamin_M:Dynamin central region); PF01926.20(MMR_HSR1:50S ribosome-binding GTPase)	sp|Q4ADG8|MX1_EUMJU(Interferon-induced GTP-binding protein Mx1 OS=Eumetopias jubatus OX=34886 GN=MX1 PE=2 SV=1)
gene8064	AFUB_030300	conserved hypothetical protein	681	3	668.12	0.07	53.6	0.07	53.6	254.741	7.99289	8.8e-152	9.62e-151	yes	up	EDP54969.1(conserved hypothetical protein [Aspergillus fumigatus A1163])					ENOG4110B92(S:Function unknown)	ENOG4110B92(HYDRO)
gene3873	AFUB_072040	cytochrome P450 monooxygenase, putative	1590	7	1541	0.27	66.73	0.27	66.73	251.808	7.97618	0	0	yes	up	EDP50864.1(cytochrome P450 monooxygenase, putative [Aspergillus fumigatus A1163])	GO:0016020(cellular_component:membrane); GO:0004497(molecular_function:monooxygenase activity); GO:0019748(biological_process:secondary metabolic process); GO:0020037(molecular_function:heme binding); GO:0016021(cellular_component:integral component of membrane); GO:0016705(molecular_function:oxidoreductase activity, acting on paired donors, with incorporation or reduction of molecular oxygen); G…	K00517	CYP81F		COG2124(I:Lipid transport and metabolism)	COG2124(Squalene--hopene cyclase)	PF00067.19(p450:Cytochrome P450)	sp|Q4WR17|CYPA1_ASPFU(Cytochrome P450 monooxygenase cyp5081A1 OS=Neosartorya fumigata (strain ATCC MYA-4609 / Af293 / CBS 101355 / FGSC A1100) OX=330879 GN=cyp5081A1 PE=1 SV=1)
gene9727	AFUB_013120	glycerate dehydrogenase	969	0	109.7	0	9.02	0	9.02	250.958	7.9713	1.85e-26	6.88e-26	yes	up	XP_752733.1(D-isomer specific 2-hydroxyacid dehydrogenase family protein [Aspergillus fumigatus Af293])	GO:0051287(molecular_function:NAD binding); GO:0016616(molecular_function:oxidoreductase activity, acting on the CH-OH group of donors, NAD or NADP as acceptor); GO:0055114(biological_process:oxidation-reduction process); GO:0016491(molecular_function:oxidoreductase activity)	K00018	hprA	map00260(Glycine, serine and threonine metabolism); map00630(Glyoxylate and dicarboxylate metabolism); map00680(Methane metabolism)	COG1052(C:Energy production and conversion)	COG1052(Dehydrogenase)	PF02826.16(2-Hacid_dh_C:D-isomer specific 2-hydroxyacid dehydrogenase, NAD binding domain); PF00389.27(2-Hacid_dh:D-isomer specific 2-hydroxyacid dehydrogenase, catalytic domain)	sp|Q59516|DHGY_METEA(Glycerate dehydrogenase OS=Methylobacterium extorquens (strain ATCC 14718 / DSM 1338 / JCM 2805 / NCIMB 9133 / AM1) OX=272630 GN=hprA PE=1 SV=3)
gene8399	AFUB_033650	NADPH dehydrogenase Oye3, putative	1131	0	108	0	7.19	0	7.19	247.069	7.94877	3.98e-26	1.47e-25	yes	up	EDP55299.1(NADPH dehydrogenase Oye3, putative [Aspergillus fumigatus A1163])	GO:0003824(molecular_function:catalytic activity); GO:0035837(biological_process:ergot alkaloid biosynthetic process); GO:0016646(molecular_function:oxidoreductase activity, acting on the CH-NH group of donors, NAD or NADP as acceptor); GO:0055114(biological_process:oxidation-reduction process); GO:0010181(molecular_function:FMN binding)	K00354;K19182	E1.6.99.1;FGAOX3		COG1902(S:Function unknown)	COG1902(-)	PF00724.17(Oxidored_FMN:NADH:flavin oxidoreductase / NADH oxidase family)	sp|Q4WZ70|EASA_ASPFU(Chanoclavine-I aldehyde reductase easA OS=Neosartorya fumigata (strain ATCC MYA-4609 / Af293 / CBS 101355 / FGSC A1100) OX=330879 GN=easA PE=1 SV=1)
gene2675	AFUB_077090	DEAD box RNA helicase (Hca4), putative	2364	0	106.79	0	2.91	0	2.91	244.301	7.93252	6.86e-26	2.51e-25	yes	up	XP_750992.1(DEAD box RNA helicase (Hca4), putative [Aspergillus fumigatus Af293])	GO:0032040(cellular_component:small-subunit processome); GO:0008026(molecular_function:ATP-dependent helicase activity); GO:0005730(cellular_component:nucleolus); GO:0005829(cellular_component:cytosol); GO:0004004(molecular_function:ATP-dependent RNA helicase activity); GO:0004386(molecular_function:helicase activity); GO:0006364(biological_process:rRNA processing); GO:0006200(biological_process:…	K14776	DDX10, DBP4		COG0513(O:Posttranslational modification, protein turnover, chaperones)	COG0513(DnaJ (Hsp40) homolog, subfamily C, member 8)	PF00270.26(DEAD:DEAD/DEAH box helicase); PF00271.28(Helicase_C:Helicase conserved C-terminal domain); PF13959.3(DUF4217:Domain of unknown function (DUF4217)); PF04851.12(ResIII:Type III restriction enzyme, res subunit)	sp|Q4WM60|DBP4_ASPFU(ATP-dependent RNA helicase dbp4 OS=Neosartorya fumigata (strain ATCC MYA-4609 / Af293 / CBS 101355 / FGSC A1100) OX=330879 GN=dbp4 PE=3 SV=1)
gene3845	AFUB_071760	hypothetical protein	849	0	106	0	10.55	0	10.55	242.494	7.9218	9.81e-26	3.58e-25	yes	up	XP_751382.2(hypothetical protein AFUA_4G14510 [Aspergillus fumigatus Af293])	GO:0044550(biological_process:secondary metabolite biosynthetic process); GO:0008168(molecular_function:methyltransferase activity); GO:0032259(biological_process:methylation)				ENOG4111ZG1(S:Function unknown); ENOG410XXS8(S:Function unknown); ENOG4111XCF(S:Function unknown)	ENOG4111ZG1(ubiE/COQ5 methyltransferase family); ENOG410XXS8(ubiE/COQ5 methyltransferase family); ENOG4111XCF(Methyltransferase domain)	PF13649.3(Methyltransf_25:Methyltransferase domain); PF01209.15(Ubie_methyltran:ubiE/COQ5 methyltransferase family); PF08241.9(Methyltransf_11:Methyltransferase domain); PF08242.9(Methyltransf_12:Methyltransferase domain); PF13847.3(Methyltransf_31:Methyltransferase domain); PF13489.3(Methyltransf_23:Methyltransferase domain)	sp|Q4WQZ0|TPCH_ASPFU(Methyltransferase tpcH OS=Neosartorya fumigata (strain ATCC MYA-4609 / Af293 / CBS 101355 / FGSC A1100) OX=330879 GN=tpcH PE=2 SV=2)
gene2742	AFUB_077770	hypothetical protein	1551	1	209	0.03	7.63	0.03	7.63	239.062	7.90124	3.51e-49	1.82e-48	yes	up	EDP49746.1(hypothetical protein AFUB_077770 [Aspergillus fumigatus A1163])	GO:0016021(cellular_component:integral component of membrane)				ENOG4110BK7(S:Function unknown)	ENOG4110BK7(-)
gene8630	AFUB_002200	conserved hypothetical protein	1113	46	9555.29	1.49	355.14	1.49	355.14	237.603	7.89241	0	0	yes	up	EDP55525.1(conserved hypothetical protein [Aspergillus fumigatus A1163])	GO:0016021(cellular_component:integral component of membrane); GO:0055085(biological_process:transmembrane transport)				COG0477(S:Function unknown); ENOG410YTVW(G:Carbohydrate transport and metabolism)	COG0477(Conserved hypothetical, protein); ENOG410YTVW(Major Facilitator Superfamily)	PF07690.13(MFS_1:Major Facilitator Superfamily)	sp|Q9P6J0|YHDC_SCHPO(Uncharacterized transporter C1683.12 OS=Schizosaccharomyces pombe (strain 972 / ATCC 24843) OX=284812 GN=SPBC1683.12 PE=3 SV=1)
gene2288	AFUB_073220	purine-cytosine permease, putative	1587	34	7015	1.34	319.62	1.34	319.62	236.001	7.88265	0	0	yes	up	XP_750619.1(purine-cytosine permease, putative [Aspergillus fumigatus Af293])	GO:0031924(molecular_function:vitamin B6 transporter activity); GO:0006810(biological_process:transport); GO:0015851(biological_process:nucleobase transport); GO:0016021(cellular_component:integral component of membrane); GO:0016020(cellular_component:membrane); GO:0031919(biological_process:vitamin B6 transport); GO:0005886(cellular_component:plasma membrane); GO:0055085(biological_process:trans…				COG1457(S:Function unknown)	COG1457(integral membrane protein)	PF02133.12(Transp_cyt_pur:Permease for cytosine/purines, uracil, thiamine, allantoin)	sp|P40039|FCY21_YEAST(Purine-cytosine permease FCY21 OS=Saccharomyces cerevisiae (strain ATCC 204508 / S288c) OX=559292 GN=FCY21 PE=1 SV=2)
gene5260	AFUB_062530	conserved hypothetical protein	804	5	1022	0.48	110.42	0.48	110.42	233.801	7.86914	9.06e-234	1.42e-232	yes	up	XP_753172.1(conserved hypothetical protein [Aspergillus fumigatus Af293])	GO:0016021(cellular_component:integral component of membrane)				ENOG4111ZCQ(S:Function unknown)	ENOG4111ZCQ(nad dependent epimerase dehydratase)	PF13469.3(Sulfotransfer_3:Sulfotransferase family)
gene2000	AFUB_084590	glycosyltransferase, putative	2133	0	101	0	3.09	0	3.09	231.056	7.8521	9.53e-25	3.41e-24	yes	up	EDP49008.1(glycosyltransferase, putative [Aspergillus fumigatus A1163])	GO:0016021(cellular_component:integral component of membrane); GO:0016020(cellular_component:membrane); GO:0016740(molecular_function:transferase activity); GO:0008152(biological_process:metabolic process)				ENOG41114VZ(U:Intracellular trafficking, secretion, and vesicular transport); ENOG4111EZP(S:Function unknown)	ENOG41114VZ(-); ENOG4111EZP(-)	PF13641.3(Glyco_tranf_2_3:Glycosyltransferase like family 2); PF13632.3(Glyco_trans_2_3:Glycosyl transferase family group 2); PF00535.23(Glycos_transf_2:Glycosyl transferase family 2)
gene2026	AFUB_084840	hypothetical protein	468	0	98	0	29.03	0	29.03	224.192	7.80859	3.77e-24	1.33e-23	yes	up	EDP49034.1(hypothetical protein AFUB_084840 [Aspergillus fumigatus A1163])					ENOG4110AQW(O:Posttranslational modification, protein turnover, chaperones); ENOG4110B2P(O:Posttranslational modification, protein turnover, chaperones); ENOG410YP4J(S:Function unknown); COG2079(S:Function unknown)	ENOG4110AQW(-); ENOG4110B2P(-); ENOG410YP4J(-); COG2079(-)
gene1211	AFUB_089550	lipase, putative	1392	5.33	1020.43	0.24	52.04	0.24	52.04	218.988	7.77471	2.09e-235	3.3e-234	yes	up	EDP48241.1(lipase, putative [Aspergillus fumigatus A1163])					ENOG4111JTG(S:Function unknown)	ENOG4111JTG(-)		sp|P41365|LIPB_PSEA2(Lipase B OS=Pseudozyma antarctica OX=84753 PE=1 SV=1)
gene1326	AFUB_090700	integral membrane protein (Pth11), putative	906	12.56	2395.93	0.26	304.18	0.26	304.18	218.197	7.76949	0	0	yes	up	EDP48354.1(integral membrane protein (Pth11), putative [Aspergillus fumigatus A1163])	GO:0016021(cellular_component:integral component of membrane); GO:0016020(cellular_component:membrane)				ENOG4111TER(S:Function unknown); ENOG410YRRX(S:Function unknown); ENOG410YEU1(S:Function unknown); ENOG4111M1R(S:Function unknown); ENOG410YHVJ(S:Function unknown)	ENOG4111TER(integral membrane protein PTH11); ENOG410YRRX(integral membrane protein PTH11); ENOG410YEU1(-); ENOG4111M1R(-); ENOG410YHVJ(-)
gene1327	AFUB_090710	O-methyltransferase	1290	0	92.02	0	5.17	0	5.17	210.512	7.71776	6.03e-23	2.07e-22	yes	up	EDP48355.1(O-methyltransferase [Aspergillus fumigatus A1163])	GO:0016740(molecular_function:transferase activity); GO:0008171(molecular_function:O-methyltransferase activity); GO:0032259(biological_process:methylation)				ENOG410XS7T(S:Function unknown); ENOG410YE5S(S:Function unknown)	ENOG410XS7T(-); ENOG410YE5S(O-methyltransferase)	PF00891.15(Methyltransf_2:O-methyltransferase)	sp|A0A0N9HN32|DESB_ASPDE(O-methyltransferase desB OS=Aspergillus desertorum OX=1810909 GN=desB PE=3 SV=1)
gene8315	AFUB_032810	conserved hypothetical protein	930	1	180	0.08	8.11	0.08	8.11	205.891	7.68574	2.11e-43	1.02e-42	yes	up	EDP55217.1(conserved hypothetical protein [Aspergillus fumigatus A1163])	GO:0016021(cellular_component:integral component of membrane)				ENOG41125NQ(S:Function unknown); ENOG4110AND(S:Function unknown)	ENOG41125NQ(-); ENOG4110AND(-)
gene4721	AFUB_057140	conserved hypothetical protein	921	0	89	0	7.87	0	7.87	203.603	7.66962	2.48e-22	8.38e-22	yes	up	EDP51703.1(conserved hypothetical protein [Aspergillus fumigatus A1163])					ENOG4110AUM(S:Function unknown)	ENOG4110AUM(-)
gene2178	AFUB_086340	O-methyltransferase, putative	1236	38	6580	1.99	390.24	1.99	390.24	198.065	7.62983	0	0	yes	up	EDP49186.1(O-methyltransferase, putative [Aspergillus fumigatus A1163])	GO:1900772(biological_process:fumitremorgin B biosynthetic process); GO:0008171(molecular_function:O-methyltransferase activity); GO:0032259(biological_process:methylation); GO:1902181(biological_process:verruculogen biosynthetic process); GO:0009820(biological_process:alkaloid metabolic process)	K18280	FTMD		ENOG410XS7T(S:Function unknown); ENOG4111H9W(S:Function unknown)	ENOG410XS7T(Dimethylallyl tryptophan synthase); ENOG4111H9W(Dimethylallyl tryptophan synthase)	PF00891.15(Methyltransf_2:O-methyltransferase); PF13649.3(Methyltransf_25:Methyltransferase domain); PF13847.3(Methyltransf_31:Methyltransferase domain); PF08242.9(Methyltransf_12:Methyltransferase domain)	sp|A1DA61|FTMD_NEOFI(6-hydroxytryprostatin B O-methyltransferase OS=Neosartorya fischeri (strain ATCC 1020 / DSM 3700 / CBS 544.65 / FGSC A1164 / JCM 1740 / NRRL 181 / WB 181) OX=331117 GN=ftmMT PE=3 SV=1)
gene1675	AFUB_081350	conserved hypothetical protein	945	51.68	8569.83	0.46	87.39	0.46	87.39	189.677	7.5674	0	0	yes	up	EDP48697.1(conserved hypothetical protein [Aspergillus fumigatus A1163])	GO:0016021(cellular_component:integral component of membrane); GO:0016020(cellular_component:membrane)				ENOG4111SGF(S:Function unknown)	ENOG4111SGF(-)	PF11807.5(DUF3328:Domain of unknown function (DUF3328))
gene1288	AFUB_090320	hypothetical protein	1569	1	165.06	0.34	17.43	0.34	17.43	188.802	7.56073	2.39e-40	1.11e-39	yes	up	EDP48317.1(hypothetical protein AFUB_090320 [Aspergillus fumigatus A1163])	GO:0003824(molecular_function:catalytic activity); GO:0006284(biological_process:base-excision repair); GO:0006281(biological_process:DNA repair)				ENOG4111HPQ(S:Function unknown)	ENOG4111HPQ(Methyl-CpG binding domain protein)
gene10080	AFUB_016650	hypothetical protein	906	0	79.33	0	7.18	0	7.18	181.482	7.50368	2.46e-20	7.93e-20	yes	up	EDP56943.1(hypothetical protein AFUB_016650 [Aspergillus fumigatus A1163])	GO:0016020(cellular_component:membrane)				ENOG410ZPFT(S:Function unknown); ENOG410Y3CS(S:Function unknown)	ENOG410ZPFT(-); ENOG410Y3CS(-)	PF08693.7(SKG6:Transmembrane alpha-helix domain); PF12768.4(Rax2:Cortical protein marker for cell polarity)
gene8929	AFUB_005170	transcription factor AbaA	2394	0	77.36	0	2.08	0	2.08	176.975	7.4674	6.37e-20	2.03e-19	yes	up	XP_750232.1(transcription factor AbaA [Aspergillus fumigatus Af293])	GO:0044212(molecular_function:transcription regulatory region DNA binding); GO:0030154(biological_process:cell differentiation); GO:0048315(biological_process:conidium formation); GO:0003700(molecular_function:transcription factor activity, sequence-specific DNA binding); GO:0005634(cellular_component:nucleus); GO:0043945(biological_process:positive regulation of asexual sporulation resulting in …	K09448	TEAD	map04011(MAPK signaling pathway - yeast)	ENOG410XQMP(K:Transcription)	ENOG410XQMP(TEA domain family member)	PF01285.15(TEA:TEA/ATTS domain family)	sp|E9RD40|ABAA_ASPFU(Conidiophore development regulator abaA OS=Neosartorya fumigata (strain ATCC MYA-4609 / Af293 / CBS 101355 / FGSC A1100) OX=330879 GN=abaA PE=2 SV=1)
gene2785	AFUB_078190	conserved hypothetical protein	1047	0	76.79	0	5.67	0	5.67	175.671	7.45673	8.4e-20	2.67e-19	yes	up	EDP49787.1(conserved hypothetical protein [Aspergillus fumigatus A1163])					ENOG4110AW8(S:Function unknown)	ENOG4110AW8(-)
gene1705	AFUB_081650	hydrophobin, putative	438	12	1818	0.85	95.09	0.85	95.09	173.292	7.43706	0	0	yes	up	XP_747391.1(hydrophobin, putative [Aspergillus fumigatus Af293])	GO:0042546(biological_process:cell wall biogenesis); GO:0009277(cellular_component:fungal-type cell wall); GO:0005199(molecular_function:structural constituent of cell wall)				ENOG4110B4P(O:Posttranslational modification, protein turnover, chaperones)	ENOG4110B4P(HYDRO)	PF01185.15(Hydrophobin:Fungal hydrophobin)
gene7403	AFUB_023700	cyclin-dependent protein kinase complex component (Pcl8), putative	765	0	75.39	0	8.8	0	8.8	172.468	7.43019	1.66e-19	5.22e-19	yes	up	EDP54314.1(cyclin-dependent protein kinase complex component (Pcl8), putative [Aspergillus fumigatus A1163])	GO:0019901(molecular_function:protein kinase binding); GO:0000079(biological_process:regulation of cyclin-dependent protein serine/threonine kinase activity); GO:0016301(molecular_function:kinase activity); GO:0005829(cellular_component:cytosol); GO:0005634(cellular_component:nucleus)				ENOG4111TTK(S:Function unknown)	ENOG4111TTK(-)	PF08613.8(Cyclin:Cyclin)	sp|Q9FKF6|CCU43_ARATH(Cyclin-U4-3 OS=Arabidopsis thaliana OX=3702 GN=CYCU4-3 PE=1 SV=1)
gene4987	AFUB_059790	phosducin, putative	849	0	75.28	0	7.49	0	7.49	172.216	7.42808	1.75e-19	5.5e-19	yes	up	XP_753431.1(phosducin, putative [Aspergillus fumigatus Af293])	GO:0043944(biological_process:negative regulation of asexual sporulation resulting in formation of a cellular spore); GO:0031684(biological_process:heterotrimeric G-protein complex cycle); GO:0000909(biological_process:sporocarp development involved in sexual reproduction); GO:0045461(biological_process:sterigmatocystin biosynthetic process)				ENOG4110DRD(S:Function unknown)	ENOG4110DRD(phosducin)	PF02114.13(Phosducin:Phosducin)	sp|Q71A39|PHLP1_DICDI(Phosducin-like protein 1 OS=Dictyostelium discoideum OX=44689 GN=phlp1 PE=2 SV=1)
gene3846	AFUB_071770	toxin biosynthesis protein, putative	792	1	148	0.1	16.36	0.1	16.36	169.288	7.40334	8.62e-37	3.79e-36	yes	up	XP_751381.1(toxin biosynthesis protein, putative [Aspergillus fumigatus Af293])	GO:0044550(biological_process:secondary metabolite biosynthetic process); GO:1900815(biological_process:monodictyphenone biosynthetic process); GO:0000166(molecular_function:nucleotide binding); GO:2001307(biological_process:xanthone-containing compound biosynthetic process)				ENOG410YCAU(S:Function unknown); ENOG410YFIX(S:Function unknown)	ENOG410YCAU(NmrA-like family); ENOG410YFIX(-)	PF13460.3(NAD_binding_10:NAD(P)H-binding); PF05368.10(NmrA:NmrA-like family)	sp|Q4WQZ1|TPCG_ASPFU(Monoogygenase tpcG OS=Neosartorya fumigata (strain ATCC MYA-4609 / Af293 / CBS 101355 / FGSC A1100) OX=330879 GN=tpcG PE=2 SV=1)
gene4233	AFUB_052250	isopenicillin N-CoA epimerase, putative	1149	0	73.93	0	4.82	0	4.82	169.128	7.40197	3.38e-19	1.05e-18	yes	up	XP_747970.1(isopenicillin N-CoA epimerase, putative [Aspergillus fumigatus Af293])	GO:0003824(molecular_function:catalytic activity); GO:0008152(biological_process:metabolic process)	K01796	E5.1.99.4, AMACR, mcr	map04146(Peroxisome)	COG1804(S:Function unknown)	COG1804(Conserved hypothetical, protein)	PF02515.14(CoA_transf_3:CoA-transferase family III)	sp|Q8J0F0|CEFD2_ACRCH(Isopenicillin N epimerase component 2 OS=Acremonium chrysogenum OX=5044 GN=cefD2 PE=3 SV=1)
gene1428	AFUB_091720	beta-D-glucoside glucohydrolase	2220	52	7485	1.33	218.95	1.33	218.95	164.647	7.36323	0	0	yes	up	B0YB65.1(RecName: Full=Probable beta-glucosidase L; AltName: Full=Beta-D-glucoside glucohydrolase L; AltName: Full=Cellobiase L; AltName: Full=Gentiobiase L; Flags: Precursor)	GO:0102483(molecular_function:scopolin beta-glucosidase activity); GO:0005576(cellular_component:extracellular region); GO:0008422(molecular_function:beta-glucosidase activity); GO:0030245(biological_process:cellulose catabolic process)	K05349	bglX	map00460(Cyanoamino acid metabolism); map00500(Starch and sucrose metabolism)	COG1472(S:Function unknown); COG0505(S:Function unknown)	COG1472(-); COG0505(-)	PF01915.19(Glyco_hydro_3_C:Glycosyl hydrolase family 3 C-terminal domain); PF00933.18(Glyco_hydro_3:Glycosyl hydrolase family 3 N terminal domain); PF14310.3(Fn3-like:Fibronectin type III-like domain)	sp|B0YB65|BGLL_ASPFC(Probable beta-glucosidase L OS=Neosartorya fumigata (strain CEA10 / CBS 144.89 / FGSC A1163) OX=451804 GN=bglL PE=3 SV=1)
gene5357	AFUB_034750	Pyridoxal-phosphate dependent enzyme, putative	1158	0	71.11	0	4.59	0	4.59	162.677	7.34586	1.35e-18	4.14e-18	yes	up	XP_754179.1(Pyridoxal-phosphate dependent enzyme, putative [Aspergillus fumigatus Af293])	GO:0006544(biological_process:glycine metabolic process); GO:0004794(molecular_function:L-threonine ammonia-lyase activity); GO:0018365(molecular_function:protein-serine epimerase activity); GO:0006563(biological_process:L-serine metabolic process); GO:0006566(biological_process:threonine metabolic process)	K01754	E4.3.1.19, ilvA, tdcB	map00260(Glycine, serine and threonine metabolism); map00290(Valine, leucine and isoleucine biosynthesis)	COG1171(E:Amino acid transport and metabolism)	COG1171(Alpha-keto-beta-hydroxylacyl reductoisomerase)	PF00291.22(PALP:Pyridoxal-phosphate dependent enzyme)	sp|Q2PGG3|SRR_ARATH(Serine racemase OS=Arabidopsis thaliana OX=3702 GN=SR PE=1 SV=1)
gene2874	AFUB_079080	conserved hypothetical protein	696	0	70.87	0	9.64	0	9.64	162.128	7.34099	1.52e-18	4.65e-18	yes	up	XP_753160.1(conserved hypothetical protein [Aspergillus fumigatus Af293])	GO:0006468(biological_process:protein phosphorylation); GO:0005524(molecular_function:ATP binding); GO:0004672(molecular_function:protein kinase activity)				ENOG4110AS1(S:Function unknown); ENOG410ZAAC(S:Function unknown); ENOG41119VN(S:Function unknown)	ENOG4110AS1(-); ENOG410ZAAC(-); ENOG41119VN(-)
gene610	AFUB_095050	hypothetical protein	3846	0	70.47	0	4.5	0	4.5	161.213	7.33282	1.85e-18	5.65e-18	yes	up	EDP47656.1(hypothetical protein AFUB_095050 [Aspergillus fumigatus A1163])	GO:0004674(molecular_function:protein serine/threonine kinase activity); GO:0006468(biological_process:protein phosphorylation); GO:0009069(biological_process:serine family amino acid metabolic process); GO:0005524(molecular_function:ATP binding); GO:0004672(molecular_function:protein kinase activity)				COG0666(S:Function unknown); ENOG410XRMJ(S:Function unknown)	COG0666(-); ENOG410XRMJ(-)	PF12796.4(Ank_2:Ankyrin repeats (3 copies)); PF13637.3(Ank_4:Ankyrin repeats (many copies)); PF13857.3(Ank_5:Ankyrin repeats (many copies)); PF00023.27(Ank:Ankyrin repeat); PF13606.3(Ank_3:Ankyrin repeat); PF00069.22(Pkinase:Protein kinase domain); PF07714.14(Pkinase_Tyr:Protein tyrosine kinase)	sp|Q505D1|ANR28_MOUSE(Serine/threonine-protein phosphatase 6 regulatory ankyrin repeat subunit A OS=Mus musculus OX=10090 GN=Ankrd28 PE=1 SV=1)
gene3017	AFUB_063490	conserved hypothetical protein	405	5.22	695.69	2.2	297.55	2.2	297.55	152.444	7.25214	5.71e-168	6.74e-167	yes	up	XP_752187.1(conserved hypothetical protein [Aspergillus fumigatus Af293])					ENOG4110B4N(S:Function unknown)	ENOG4110B4N(-)
gene5589	AFUB_037060	fatty acid oxygenase PpoC, putative	3366	56	7422	0.89	136.53	0.89	136.53	151.6	7.24412	0	0	yes	up	EDP52540.1(fatty acid oxygenase PpoC, putative [Aspergillus fumigatus A1163])	GO:0006804(biological_process:obsolete peroxidase reaction); GO:0031408(biological_process:oxylipin biosynthetic process); GO:0043945(biological_process:positive regulation of asexual sporulation resulting in formation of a cellular spore); GO:0051213(molecular_function:dioxygenase activity); GO:0020037(molecular_function:heme binding); GO:0047888(molecular_function:fatty acid peroxidase activity…	K17862	PPOC	map00591(Linoleic acid metabolism)	ENOG410ZQ7D(I:Lipid transport and metabolism); ENOG410XPZ3(S:Function unknown)	ENOG410ZQ7D(fatty acid oxygenase); ENOG410XPZ3(prostaglandin G H synthase and cyclooxygenase)	PF03098.12(An_peroxidase:Animal haem peroxidase)	sp|Q4WY82|PPOC_ASPFU(Linoleate 10R-lipoxygenase OS=Neosartorya fumigata (strain ATCC MYA-4609 / Af293 / CBS 101355 / FGSC A1100) OX=330879 GN=ppoC PE=1 SV=2)
gene6791	AFUB_017580	conserved hypothetical protein	918	0	66	0	5.86	0	5.86	150.987	7.23828	1.7e-17	5.07e-17	yes	up	XP_749188.1(conserved hypothetical protein [Aspergillus fumigatus Af293])	GO:0005576(cellular_component:extracellular region)				ENOG410Y5I0(S:Function unknown)	ENOG410Y5I0(-)
gene7865	AFUB_028320	conserved hypothetical protein	558	3	375	0.56	76.05	0.56	76.05	142.98	7.15967	5.02e-92	3.86e-91	yes	up	XP_755599.1(conserved hypothetical protein [Aspergillus fumigatus Af293])					ENOG410ZBN9(S:Function unknown)	ENOG410ZBN9(-)
gene3064	AFUB_063950	HLH DNA binding domain protein, putative	1161	87	10711	4.46	351.44	4.46	351.44	140.824	7.13775	0	0	yes	up	XP_752138.1(HLH DNA binding domain protein, putative [Aspergillus fumigatus Af293])	GO:0006355(biological_process:regulation of transcription, DNA-templated); GO:0046983(molecular_function:protein dimerization activity); GO:0043945(biological_process:positive regulation of asexual sporulation resulting in formation of a cellular spore)				ENOG4110B78(L:Replication, recombination and repair)	ENOG4110B78(HLH DNA binding domain protein)
gene5512	AFUB_036290	MFS transporter, putative	1350	167	20535	7.78	1090.75	7.78	1090.75	140.651	7.13598	0	0	yes	up	XP_754331.2(MFS transporter, putative [Aspergillus fumigatus Af293])	GO:0044550(biological_process:secondary metabolite biosynthetic process); GO:0016021(cellular_component:integral component of membrane); GO:0035690(biological_process:cellular response to drug); GO:0055085(biological_process:transmembrane transport)				COG0477(S:Function unknown); ENOG410ZJNI(G:Carbohydrate transport and metabolism); ENOG410ZVQW(G:Carbohydrate transport and metabolism); ENOG410ZK2V(U:Intracellular trafficking, secretion, and vesicular transport)	COG0477(Tryptophan dimethylallyltransferase); ENOG410ZJNI(Major Facilitator Superfamily); ENOG410ZVQW(Major Facilitator superfamily); ENOG410ZK2V(Major Facilitator Superfamily)	PF07690.13(MFS_1:Major Facilitator Superfamily)	sp|S0ECK8|FUJ4_GIBF5(Fujikurins efflux protein FFUJ_12242 OS=Gibberella fujikuroi (strain CBS 195.34 / IMI 58289 / NRRL A-6831) OX=1279085 GN=FFUJ_12242 PE=2 SV=1)
gene9963	AFUB_015480	MAP kinase kinase (Pbs2), putative	1971	0	61.17	0	2.05	0	2.05	139.937	7.12864	1.94e-16	5.59e-16	yes	up	XP_752961.1(MAP kinase kinase (Pbs2), putative [Aspergillus fumigatus Af293])	GO:0000187(biological_process:activation of MAPK activity); GO:0030427(cellular_component:site of polarized growth); GO:1990263(biological_process:MAPK cascade in response to starvation); GO:1990497(biological_process:regulation of cytoplasmic translation in response to stress); GO:0005488(molecular_function:binding); GO:0009069(biological_process:serine family amino acid metabolic process); GO:0…	K11227	PBS2	map04011(MAPK signaling pathway - yeast); map04139(Mitophagy - yeast)	ENOG410XQ5A(S:Function unknown)	ENOG410XQ5A(Auxin Efflux Carrier)	PF00069.22(Pkinase:Protein kinase domain); PF07714.14(Pkinase_Tyr:Protein tyrosine kinase)	sp|P33886|WIS1_SCHPO(Protein kinase wis1 OS=Schizosaccharomyces pombe (strain 972 / ATCC 24843) OX=284812 GN=wis1 PE=1 SV=1)
gene4514	AFUB_055060	C6 transcription factor AlcR	2601	0	60.52	0	1.48	0	1.48	138.45	7.11322	2.7e-16	7.75e-16	yes	up	XP_753883.1(C6 transcription factor AlcR [Aspergillus fumigatus Af293])	GO:0006567(biological_process:threonine catabolic process); GO:0044212(molecular_function:transcription regulatory region DNA binding); GO:0006338(biological_process:chromatin remodeling); GO:0005634(cellular_component:nucleus); GO:0006355(biological_process:regulation of transcription, DNA-templated); GO:0006357(biological_process:regulation of transcription from RNA polymerase II promoter); GO:…				ENOG410XRQM(S:Function unknown); ENOG410YCAF(S:Function unknown); ENOG410Y9AM(S:Function unknown)	ENOG410XRQM(Involved in the selective degradation of mitochondria via autophagy during starvation and at post-log phase (By similarity)); ENOG410YCAF(Pfam:DUF3468); ENOG410Y9AM(-)	PF00172.15(Zn_clus:Fungal Zn(2)-Cys(6) binuclear cluster domain)	sp|P21228|ALCR_EMENI(Regulatory protein alcR OS=Emericella nidulans (strain FGSC A4 / ATCC 38163 / CBS 112.46 / NRRL 194 / M139) OX=227321 GN=alcR PE=1 SV=2)
gene3876	AFUB_072070	cytochrome P450 monooxygenase, putative	1644	6	724	0.22	30.11	0.22	30.11	138.023	7.10877	2.05e-176	2.53e-175	yes	up	EDP50867.1(cytochrome P450 monooxygenase, putative [Aspergillus fumigatus A1163])	GO:0004497(molecular_function:monooxygenase activity); GO:0019748(biological_process:secondary metabolic process); GO:0020037(molecular_function:heme binding); GO:0016705(molecular_function:oxidoreductase activity, acting on paired donors, with incorporation or reduction of molecular oxygen); GO:0006118(biological_process:obsolete electron transport); GO:0005488(molecular_function:binding); GO:00…	K00517	CYP81F		COG2124(Q:Secondary metabolites biosynthesis, transport and catabolism)	COG2124(Cytochrome p450)	PF00067.19(p450:Cytochrome P450)	sp|Q4WR20|CYPD1_ASPFU(Cytochrome P450 monooxygenase cyp5081D1 OS=Neosartorya fumigata (strain ATCC MYA-4609 / Af293 / CBS 101355 / FGSC A1100) OX=330879 GN=cyp5081D1 PE=2 SV=2)
gene8632	AFUB_002220	conserved hypothetical protein	1278	0	59	0	3.35	0	3.35	134.973	7.07653	5.85e-16	1.66e-15	yes	up	EDP55527.1(conserved hypothetical protein [Aspergillus fumigatus A1163])	GO:0016021(cellular_component:integral component of membrane)				ENOG410Z4KF(S:Function unknown); COG0459(O:Posttranslational modification, protein turnover, chaperones)	ENOG410Z4KF(-); COG0459(Prevents misfolding and promotes the refolding and proper assembly of unfolded polypeptides generated under stress conditions (By similarity))
gene4650	AFUB_056430	D-arabinitol dehydrogenase ArbD, putative	1179	13.98	1615.52	0.78	101.88	0.78	101.88	132.181	7.04637	0	0	yes	up	EDP51632.1(D-arabinitol dehydrogenase ArbD, putative [Aspergillus fumigatus A1163])	GO:0000166(molecular_function:nucleotide binding); GO:0016491(molecular_function:oxidoreductase activity); GO:0055114(biological_process:oxidation-reduction process); GO:0008874(molecular_function:gluconate 5-dehydrogenase activity)				COG1028(S:Function unknown)	COG1028(-)	PF13561.3(adh_short_C2:Enoyl-(Acyl carrier protein) reductase); PF00106.22(adh_short:short chain dehydrogenase); PF08659.7(KR:KR domain)	sp|P50167|ARDH_PICST(D-arabinitol 2-dehydrogenase [ribulose-forming] OS=Scheffersomyces stipitis (strain ATCC 58785 / CBS 6054 / NBRC 10063 / NRRL Y-11545) OX=322104 GN=ARDH PE=2 SV=1)
gene7392	AFUB_023590	TOR signalling pathway protein TipA, putative	801	0	54.54	0	5.93	0	5.93	124.77	6.96313	5.82e-15	1.61e-14	yes	up	XP_755090.1(TOR signalling pathway protein TipA, putative [Aspergillus fumigatus Af293])	GO:0031929(biological_process:TOR signaling)	K17607	TIPRL, TIP41	map04138(Autophagy - yeast)	ENOG410XT96(S:Function unknown)	ENOG410XT96(TIP41, TOR signaling pathway regulator-like (S. cerevisiae))	PF04176.10(TIP41:TIP41-like family)	sp|Q54MI6|TIPRL_DICDI(TIP41-like protein OS=Dictyostelium discoideum OX=44689 GN=tiprl PE=3 SV=1)
gene105	AFUB_101540	conserved hypothetical protein	273	0	52	0	84.95	0	84.95	118.959	6.89432	2.19e-14	5.93e-14	yes	up	XP_746354.1(conserved hypothetical protein [Aspergillus fumigatus Af293])					ENOG4110BG5(S:Function unknown)	ENOG4110BG5(-)
gene8862	AFUB_004500	tartrate dehydrogenase, putative	1095	40	4096	2.46	284.86	2.46	284.86	117.129	6.87196	0	0	yes	up	XP_750164.1(tartrate dehydrogenase, putative [Aspergillus fumigatus Af293])	GO:0016616(molecular_function:oxidoreductase activity, acting on the CH-OH group of donors, NAD or NADP as acceptor); GO:0009027(molecular_function:tartrate dehydrogenase activity); GO:0051287(molecular_function:NAD binding); GO:0000287(molecular_function:magnesium ion binding); GO:0046487(biological_process:glyoxylate metabolic process); GO:0055114(biological_process:oxidation-reduction process)				COG0473(E:Amino acid transport and metabolism)	COG0473(3-isopropylmalate dehydrogenase activity)	PF00180.17(Iso_dh:Isocitrate/isopropylmalate dehydrogenase)	sp|O34295|TTUC5_AGRVI(Probable tartrate dehydrogenase/decarboxylase TtuC' OS=Agrobacterium vitis OX=373 GN=ttuC' PE=2 SV=1)
gene8400	AFUB_033660	ergot alkaloid biosynthetic protein A	873	1	95	0.09	9.07	0.09	9.07	108.665	6.76374	3.72e-25	1.34e-24	yes	up	XP_756134.1(ergot alkaloid biosynthetic protein A [Aspergillus fumigatus Af293])	GO:0035837(biological_process:ergot alkaloid biosynthetic process); GO:0016646(molecular_function:oxidoreductase activity, acting on the CH-NH group of donors, NAD or NADP as acceptor); GO:0055114(biological_process:oxidation-reduction process)	K19183	FGAFS		COG0702(C:Energy production and conversion); ENOG410XQXW(S:Function unknown)	COG0702(NADH flavin oxidoreductase, NADH oxidase); ENOG410XQXW(NmrA Family)	PF13460.3(NAD_binding_10:NAD(P)H-binding); PF05368.10(NmrA:NmrA-like family)	sp|Q4WZ69|EASG_ASPFU(Festuclavine dehydrogenase easG OS=Neosartorya fumigata (strain ATCC MYA-4609 / Af293 / CBS 101355 / FGSC A1100) OX=330879 GN=easG PE=1 SV=1)
gene619	AFUB_095140	conserved hypothetical protein	1293	1	95	0.05	3.75	0.05	3.75	108.665	6.76374	3.72e-25	1.34e-24	yes	up	EDP47665.1(conserved hypothetical protein [Aspergillus fumigatus A1163])	GO:0043169(molecular_function:cation binding); GO:0005975(biological_process:carbohydrate metabolic process); GO:0004553(molecular_function:hydrolase activity, hydrolyzing O-glycosyl compounds)				ENOG4110WTY(S:Function unknown); ENOG410XRHD(S:Function unknown)	ENOG4110WTY(-); ENOG410XRHD(-)	PF01229.14(Glyco_hydro_39:Glycosyl hydrolases family 39)
gene5312	AFUB_034300	hypothetical protein	264	0	47	0	88.36	0	88.36	107.521	6.74847	3.08e-13	8.02e-13	yes	up	XP_754130.2(hypothetical protein AFUA_3G14940 [Aspergillus fumigatus Af293])	GO:0010951(biological_process:negative regulation of endopeptidase activity); GO:0005576(cellular_component:extracellular region); GO:0009611(biological_process:response to wounding); GO:0004867(molecular_function:serine-type endopeptidase inhibitor activity)				ENOG4110B1S(O:Posttranslational modification, protein turnover, chaperones)	ENOG4110B1S(Peptidase inhibitor I78 family)	PF11720.5(Inhibitor_I78:Peptidase inhibitor I78 family)	sp|B0XZT4|IELA_ASPFC(Elastase inhibitor AFLEI OS=Neosartorya fumigata (strain CEA10 / CBS 144.89 / FGSC A1163) OX=451804 GN=AFUB_034300 PE=3 SV=1)
gene2159	AFUB_086150	C6 finger transcription factor, putative	1870	32.98	3020.51	0.79	88.75	0.79	88.75	104.76	6.71094	0	0	yes	up	EDP49167.1(C6 finger transcription factor, putative, partial [Aspergillus fumigatus A1163])	GO:0005634(cellular_component:nucleus); GO:1900851(biological_process:positive regulation of pseurotin A biosynthetic process); GO:0006357(biological_process:regulation of transcription from RNA polymerase II promoter); GO:0008270(molecular_function:zinc ion binding); GO:1902092(biological_process:positive regulation of fumagillin biosynthetic process); GO:0000981(molecular_function:RNA polymeras…				ENOG410ZD7M(K:Transcription)	ENOG410ZD7M(-)	PF00172.15(Zn_clus:Fungal Zn(2)-Cys(6) binuclear cluster domain)	sp|Q4WAY8|FUMR_ASPFU(C6 finger transcription factor fumR OS=Neosartorya fumigata (strain ATCC MYA-4609 / Af293 / CBS 101355 / FGSC A1100) OX=330879 GN=fumR PE=1 SV=1)
gene6410	AFUB_045240	phosphate-repressible Na+/phosphate cotransporter Pho89, putative	1710	17	1539	0.59	61.05	0.59	61.05	103.551	6.6942	0	0	yes	up	XP_748623.1(phosphate-repressible Na+/phosphate cotransporter Pho89, putative [Aspergillus fumigatus Af293])	GO:0005315(molecular_function:inorganic phosphate transmembrane transporter activity); GO:0016021(cellular_component:integral component of membrane); GO:0016020(cellular_component:membrane); GO:0006817(biological_process:phosphate ion transport); GO:0055085(biological_process:transmembrane transport)	K14640	SLC20A, PIT		COG0306(P:Inorganic ion transport and metabolism); COG1448(P:Inorganic ion transport and metabolism)	COG0306(inorganic phosphate transmembrane transporter activity); COG1448(inorganic phosphate transmembrane transporter activity)	PF01384.17(PHO4:Phosphate transporter family)	sp|P15710|PHO4_NEUCR(Phosphate-repressible phosphate permease pho-4 OS=Neurospora crassa (strain ATCC 24698 / 74-OR23-1A / CBS 708.71 / DSM 1257 / FGSC 987) OX=367110 GN=pho-4 PE=1 SV=1)
gene9812	AFUB_013970	chitin binding protein, putative	873	0	44.76	0	4.27	0	4.27	102.396	6.67802	1.03e-12	2.63e-12	yes	up	XP_752813.1(chitin binding protein, putative [Aspergillus fumigatus Af293])	GO:0019028(cellular_component:viral capsid)				ENOG4111MM1(S:Function unknown); ENOG410YQY3(S:Function unknown)	ENOG4111MM1(chitin binding protein); ENOG410YQY3(Chitin binding domain)	PF03067.12(LPMO_10:Lytic polysaccharide mono-oxygenase, cellulose-degrading)
gene8716	AFUB_003060	F-box domain protein	1134	0	44.63	0	2.96	0	2.96	102.099	6.67383	1.1e-12	2.82e-12	yes	up	EDP55609.1(F-box domain protein [Aspergillus fumigatus A1163])					ENOG4110BAW(S:Function unknown)	ENOG4110BAW(F-box domain protein)	PF12937.4(F-box-like:F-box-like); PF00646.30(F-box:F-box domain)
gene3330	AFUB_066600	extracellular endo-1,4-beta-xylanase, putative	975	0	44	0	4.77	0	4.77	100.658	6.65332	1.54e-12	3.94e-12	yes	up	XP_751877.1(extracellular endo-1,4-beta-xylanase, putative [Aspergillus fumigatus Af293])	GO:0045493(biological_process:xylan catabolic process); GO:0005576(cellular_component:extracellular region); GO:0031176(molecular_function:endo-1,4-beta-xylanase activity)	K01181	E3.2.1.8, xynA		COG3693(S:Function unknown)	COG3693(NACHT and TPR)	PF00331.17(Glyco_hydro_10:Glycosyl hydrolase family 10)	sp|B0Y6E0|XYNC_ASPFC(Probable endo-1,4-beta-xylanase C OS=Neosartorya fumigata (strain CEA10 / CBS 144.89 / FGSC A1163) OX=451804 GN=xlnC PE=2 SV=2)
gene1014	AFUB_087590	alcohol dehydrogenase, putative	1062	290	25429	15.2	1594.49	15.2	1594.49	100.299	6.64816	0	0	yes	up	EDP48048.1(alcohol dehydrogenase, putative [Aspergillus fumigatus A1163])	GO:0006567(biological_process:threonine catabolic process); GO:0043458(biological_process:ethanol biosynthetic process involved in glucose fermentation to ethanol); GO:0004022(molecular_function:alcohol dehydrogenase (NAD) activity); GO:0000166(molecular_function:nucleotide binding); GO:0008270(molecular_function:zinc ion binding); GO:0006068(biological_process:ethanol catabolic process); GO:0005…	K13953	adhP	map00010(Glycolysis / Gluconeogenesis); map00071(Fatty acid degradation); map00350(Tyrosine metabolism)	COG1064(C:Energy production and conversion)	COG1064(alcohol dehydrogenase)	PF08240.9(ADH_N:Alcohol dehydrogenase GroES-like domain); PF00107.23(ADH_zinc_N:Zinc-binding dehydrogenase); PF13602.3(ADH_zinc_N_2:Zinc-binding dehydrogenase)	sp|P41747|ADH1_ASPFN(Alcohol dehydrogenase 1 OS=Aspergillus flavus (strain ATCC 200026 / FGSC A1120 / NRRL 3357 / JCM 12722 / SRRC 167) OX=332952 GN=adh1 PE=2 SV=2)
gene8310	AFUB_032760	conserved hypothetical protein	951	0	42.86	0	3.62	0	3.62	98.0499	6.61544	2.87e-12	7.21e-12	yes	up	AAM08678.1(25D9-5p [Aspergillus fumigatus])	GO:0005779(cellular_component:integral component of peroxisomal membrane); GO:0016559(biological_process:peroxisome fission)				ENOG411248M(S:Function unknown); ENOG4111YRE(S:Function unknown)	ENOG411248M(-); ENOG4111YRE(-)	PF05648.11(PEX11:Peroxisomal biogenesis factor 11 (PEX11))
gene7058	AFUB_020260	conserved hypothetical protein	186	16	1366	1.27	169.62	1.27	169.62	97.6553	6.60963	0	0	yes	up	XP_749454.1(conserved hypothetical protein [Aspergillus fumigatus Af293])					ENOG4110AGA(S:Function unknown)	ENOG4110AGA(Antifungal peptide)	PF11410.5(Antifungal_pept:Antifungal peptide)
gene8976	AFUB_005640	endo-1,3(4)-beta-glucanase, putative	1074	6.91	585.84	0.44	41.82	0.44	41.82	96.9764	6.59956	4.05e-147	4.28e-146	yes	up	EDP55864.1(endo-1,3(4)-beta-glucanase, putative [Aspergillus fumigatus A1163])	GO:0005975(biological_process:carbohydrate metabolic process); GO:0052862(molecular_function:glucan endo-1,4-beta-glucanase activity, C-3 substituted reducing group); GO:0052861(molecular_function:glucan endo-1,3-beta-glucanase activity, C-3 substituted reducing group); GO:0004553(molecular_function:hydrolase activity, hydrolyzing O-glycosyl compounds)				ENOG4111FI3(G:Carbohydrate transport and metabolism); ENOG4111Y0N(G:Carbohydrate transport and metabolism)	ENOG4111FI3(glycoside hydrolase family 16 protein); ENOG4111Y0N(-)	PF00722.18(Glyco_hydro_16:Glycosyl hydrolases family 16)	sp|D4AJR9|EGLX_ARTBC(Endo-1,3(4)-beta-glucanase ARB_04519 OS=Arthroderma benhamiae (strain ATCC MYA-4681 / CBS 112371) OX=663331 GN=ARB_04519 PE=3 SV=1)
gene2173	AFUB_086290	dimethylallyl tryptophan synthase, putative	1284	8	672	0.4	37.95	0.4	37.95	96.0825	6.5862	1.49e-168	1.76e-167	yes	up	B9WZX7.1(RecName: Full=12-alpha,13-alpha-dihydroxyfumitremorgin C prenyltransferase; AltName: Full=Fumitremorgin biosynthesis protein H)	GO:0018342(biological_process:protein prenylation); GO:0004161(molecular_function:dimethylallyltranstransferase activity); GO:0004659(molecular_function:prenyltransferase activity); GO:0009820(biological_process:alkaloid metabolic process); GO:2001307(biological_process:xanthone-containing compound biosynthetic process); GO:1900793(biological_process:shamixanthone biosynthetic process); GO:003583…	K14134	FTMPT2		ENOG4110AH0(O:Posttranslational modification, protein turnover, chaperones); ENOG4111D2Z(O:Posttranslational modification, protein turnover, chaperones); ENOG4111A7U(S:Function unknown); ENOG4110BHH(O:Posttranslational modification, protein turnover, chaperones)	ENOG4110AH0(Tryptophan dimethylallyltransferase); ENOG4111D2Z(Tryptophan dimethylallyltransferase); ENOG4111A7U(Dimethylallyl tryptophan synthase); ENOG4110BHH(Tryptophan dimethylallyltransferase)	PF11991.5(Trp_DMAT:Tryptophan dimethylallyltransferase)	sp|B9WZX7|FTMH_ASPFM(12-alpha,13-alpha-dihydroxyfumitremorgin C prenyltransferase OS=Neosartorya fumigata OX=746128 GN=ftmPT2 PE=1 SV=1)
gene1613	AFUB_080740	hydrophobin, putative	468	2	168	0.57	49.77	0.57	49.77	96.0825	6.5862	1.54e-43	7.44e-43	yes	up	XP_747504.1(hydrophobin, putative [Aspergillus fumigatus Af293])	GO:0031160(cellular_component:spore wall); GO:0042243(biological_process:asexual spore wall assembly); GO:0009277(cellular_component:fungal-type cell wall); GO:0005199(molecular_function:structural constituent of cell wall); GO:0005622(cellular_component:intracellular)				ENOG4110BEK(O:Posttranslational modification, protein turnover, chaperones); ENOG4111AHP(O:Posttranslational modification, protein turnover, chaperones); ENOG410ZGGW(S:Function unknown)	ENOG4110BEK(HYDRO); ENOG4111AHP(Conidial hydrophobin Hyp1 RodA); ENOG410ZGGW(Hydrophobin)	PF01185.15(Hydrophobin:Fungal hydrophobin)	sp|P41746|RODL_ASPFU(Hydrophobin OS=Neosartorya fumigata (strain ATCC MYA-4609 / Af293 / CBS 101355 / FGSC A1100) OX=330879 GN=rodA PE=2 SV=2)
gene3393	AFUB_067260	glucoamylase/glucan 1,4-alpha-glucosidase, putative	2115	33	2691	0.89	83.36	0.89	83.36	93.2749	6.54342	0	0	yes	up	EDP50388.1(glucoamylase/glucan 1,4-alpha-glucosidase, putative [Aspergillus fumigatus A1163])	GO:0016787(molecular_function:hydrolase activity); GO:0005975(biological_process:carbohydrate metabolic process); GO:0017177(cellular_component:glucosidase II complex); GO:0005976(biological_process:polysaccharide metabolic process); GO:0005982(biological_process:starch metabolic process); GO:0030246(molecular_function:carbohydrate binding); GO:0016798(molecular_function:hydrolase activity, actin…	K01178	SGA1	map00500(Starch and sucrose metabolism)	COG3387(G:Carbohydrate transport and metabolism)	COG3387(alpha amylase, catalytic)	PF00723.18(Glyco_hydro_15:Glycosyl hydrolases family 15); PF00686.16(CBM_20:Starch binding domain)	sp|P36914|AMYG_ASPOR(Glucoamylase OS=Aspergillus oryzae (strain ATCC 42149 / RIB 40) OX=510516 GN=glaA PE=2 SV=2)
gene8486	AFUB_000760	acetyltransferase, putative	1533	48	3847	1.91	174.15	1.91	174.15	91.6739	6.51844	0	0	yes	up	EDP55385.1(acetyltransferase, putative [Aspergillus fumigatus A1163])	GO:1900617(biological_process:emericellamide A biosynthetic process); GO:0016740(molecular_function:transferase activity); GO:0016747(molecular_function:transferase activity, transferring acyl groups other than amino-acyl groups); GO:1900566(biological_process:chanoclavine-I biosynthetic process)	K19184	FGAAT		ENOG4110AS8(S:Function unknown); ENOG410ZNPA(S:Function unknown)	ENOG4110AS8(Transferase family); ENOG410ZNPA(Transferase family)	PF02458.12(Transferase:Transferase family)	sp|Q4WLC9|PYR7_ASPFU(O-acetyltransferase pyr7 OS=Neosartorya fumigata (strain ATCC MYA-4609 / Af293 / CBS 101355 / FGSC A1100) OX=330879 GN=pyr7 PE=1 SV=1)
gene8680	AFUB_002700	conserved hypothetical protein	678	0	40	0	2.26	0	2.26	91.5071	6.51581	1.37e-11	3.35e-11	yes	up	EDP55575.1(conserved hypothetical protein [Aspergillus fumigatus A1163])					ENOG4111606(S:Function unknown)	ENOG4111606(-)
gene6059	AFUB_041740	conserved hypothetical protein	1806	28	2222	0.91	82.61	0.91	82.61	90.7718	6.50417	0	0	yes	up	EDP53003.1(conserved hypothetical protein [Aspergillus fumigatus A1163])					ENOG4110AGW(S:Function unknown)	ENOG4110AGW(-)
gene4214	AFUB_052060	thioredoxin reductase, putative	1161	45	3540	2.56	227.79	2.56	227.79	89.982	6.49156	0	0	yes	up	XP_747990.1(thioredoxin reductase, putative [Aspergillus fumigatus Af293])	GO:0016971(molecular_function:flavin-linked sulfhydryl oxidase activity); GO:0036146(biological_process:cellular response to mycotoxin); GO:0050660(molecular_function:flavin adenine dinucleotide binding); GO:2001310(biological_process:gliotoxin biosynthetic process); GO:0005576(cellular_component:extracellular region); GO:0055114(biological_process:oxidation-reduction process); GO:0016491(molecul…				COG0492(O:Posttranslational modification, protein turnover, chaperones)	COG0492(thioredoxin reductase)	PF07992.11(Pyr_redox_2:Pyridine nucleotide-disulphide oxidoreductase); PF03486.11(HI0933_like:HI0933-like protein)	sp|D4APQ6|TRXR_ARTBC(Probable thioredoxin reductase ARB_06224 OS=Arthroderma benhamiae (strain ATCC MYA-4681 / CBS 112371) OX=663331 GN=ARB_06224 PE=1 SV=1)
gene3333	AFUB_066630	conserved hypothetical protein	927	0	39.06	0	3.42	0	3.42	89.3567	6.4815	2.3e-11	5.57e-11	yes	up	XP_751874.1(conserved hypothetical protein [Aspergillus fumigatus Af293])					ENOG4110AXA(S:Function unknown); ENOG410XR8Y(S:Function unknown); ENOG410YFQD(S:Function unknown)	ENOG4110AXA(-); ENOG410XR8Y(Conserved hypothetical, protein); ENOG410YFQD(-)		sp|Q9Y7X4|YGRG_SCHPO(Uncharacterized membrane protein C365.16 OS=Schizosaccharomyces pombe (strain 972 / ATCC 24843) OX=284812 GN=SPBC365.16 PE=4 SV=1)
gene6613	AFUB_047260	GPI anchored cell wall protein, putative	648	32	2499	4.48	383.85	4.48	383.85	89.3267	6.48102	0	0	yes	up	EDP53544.1(GPI anchored cell wall protein, putative [Aspergillus fumigatus A1163])					ENOG410Z1FG(S:Function unknown)	ENOG410Z1FG(GPI anchored cell wall protein)
gene6907	AFUB_018750	monooxygenase, putative	1395	0	39	0	1.98	0	1.98	89.2195	6.47929	2.37e-11	5.75e-11	yes	up	EDP53831.1(monooxygenase, putative [Aspergillus fumigatus A1163])	GO:0018916(biological_process:nitrobenzene metabolic process); GO:0019429(biological_process:fluorene catabolic process); GO:0055114(biological_process:oxidation-reduction process); GO:0018658(molecular_function:salicylate 1-monooxygenase activity); GO:0071949(molecular_function:FAD binding)	K00480	E1.14.13.1		COG0654(T:Signal transduction mechanisms)	COG0654(FHA domain protein)	PF01494.16(FAD_binding_3:FAD binding domain); PF01266.21(DAO:FAD dependent oxidoreductase); PF07992.11(Pyr_redox_2:Pyridine nucleotide-disulphide oxidoreductase); PF00890.21(FAD_binding_2:FAD binding domain)	sp|J4VWM7|OPS4_BEAB2(FAD-dependent monooxygenase OpS4 OS=Beauveria bassiana (strain ARSEF 2860) OX=655819 GN=OpS4 PE=1 SV=1)
gene8409	AFUB_033750	conserved hypothetical protein	1020	0	38.78	0	2.97	0	2.97	88.7162	6.47113	2.68e-11	6.48e-11	yes	up	XP_756143.1(conserved hypothetical protein [Aspergillus fumigatus Af293])	GO:0008168(molecular_function:methyltransferase activity); GO:0032259(biological_process:methylation); GO:0035837(biological_process:ergot alkaloid biosynthetic process); GO:0042803(molecular_function:protein homodimerization activity)	K18884;K20246	FGAMT;EGT1	map00340(Histidine metabolism)	COG4301(S:Function unknown)	COG4301(Berberine and berberine like)	PF10017.6(Methyltransf_33:Histidine-specific methyltransferase, SAM-dependent)	sp|Q4WZ60|EASF_ASPFU(4-dimethylallyltryptophan N-methyltransferase easF OS=Neosartorya fumigata (strain ATCC MYA-4609 / Af293 / CBS 101355 / FGSC A1100) OX=330879 GN=easF PE=2 SV=1)
gene10011	AFUB_015960	C2H2 type conidiation transcription factor BrlA	1281	107	8205	1.92	245.08	1.92	245.08	87.7122	6.4547	0	0	yes	up	XP_753026.1(C2H2 type conidiation transcription factor BrlA [Aspergillus fumigatus Af293])	GO:0000905(biological_process:sporocarp development involved in asexual reproduction); GO:0043945(biological_process:positive regulation of asexual sporulation resulting in formation of a cellular spore); GO:0010913(biological_process:regulation of sterigmatocystin biosynthetic process); GO:0009821(biological_process:alkaloid biosynthetic process); GO:0030435(biological_process:sporulation result…	K09465	BRLA		COG5048(S:Function unknown); ENOG410YSHJ(S:Function unknown)	COG5048(conserved hypothetical protein); ENOG410YSHJ(ZnF_C2H2)	PF00096.23(zf-C2H2:Zinc finger, C2H2 type); PF13465.3(zf-H2C2_2:Zinc-finger double domain); PF13894.3(zf-C2H2_4:C2H2-type zinc finger)	sp|Q4WRE4|BRLA_ASPFU(C2H2 type master regulator of conidiophore development brlA OS=Neosartorya fumigata (strain ATCC MYA-4609 / Af293 / CBS 101355 / FGSC A1100) OX=330879 GN=brlA PE=2 SV=1)
gene831	AFUB_097260	phosphatidylserine decarboxylase family protein	1209	7	528	0.38	32.22	0.38	32.22	86.2782	6.43092	1.14e-133	1.11e-132	yes	up	OXN07934.1(hypothetical protein CDV58_03377 [Aspergillus fumigatus])	GO:0006566(biological_process:threonine metabolic process); GO:0006563(biological_process:L-serine metabolic process); GO:0008654(biological_process:phospholipid biosynthetic process); GO:0006544(biological_process:glycine metabolic process); GO:0004609(molecular_function:phosphatidylserine decarboxylase activity); GO:0046486(biological_process:glycerolipid metabolic process)	K01613	psd, PISD	map00564(Glycerophospholipid metabolism)	COG0688(S:Function unknown)	COG0688(-)	PF12588.5(PSDC:Phophatidylserine decarboxylase); PF02666.12(PS_Dcarbxylase:Phosphatidylserine decarboxylase)	sp|P0DPA6|PSID_PSICU(L-tryptophan decarboxylase OS=Psilocybe cubensis OX=181762 GN=psiD PE=1 SV=1)
gene8631	AFUB_002210	hypothetical protein	480	0	36.71	0	10.26	0	10.26	83.9807	6.39199	8.47e-11	2e-10	yes	up	EDP55526.1(hypothetical protein AFUB_002210 [Aspergillus fumigatus A1163])	GO:0016021(cellular_component:integral component of membrane); GO:0055085(biological_process:transmembrane transport)				COG0477(G:Carbohydrate transport and metabolism); ENOG410YTVW(G:Carbohydrate transport and metabolism)	COG0477(Major Facilitator Superfamily); ENOG410YTVW(Major Facilitator Superfamily)	PF07690.13(MFS_1:Major Facilitator Superfamily)	sp|A0A089FNE5|PRLL_FUNXX(MFS transporter prlL OS=Fungal sp. (strain NRRL 50135) OX=1547289 GN=prlL PE=3 SV=1)
gene8352	AFUB_033180	flavin-binding monooxygenase, putative	1785	8.26	596.77	0.27	22.5	0.27	22.5	82.6403	6.36877	3.93e-151	4.27e-150	yes	up	EDP55253.1(flavin-binding monooxygenase, putative [Aspergillus fumigatus A1163])	GO:0004497(molecular_function:monooxygenase activity); GO:0050660(molecular_function:flavin adenine dinucleotide binding); GO:0016021(cellular_component:integral component of membrane); GO:0004499(molecular_function:N,N-dimethylaniline monooxygenase activity); GO:0050661(molecular_function:NADP binding); GO:0055114(biological_process:oxidation-reduction process)				COG2072(E:Amino acid transport and metabolism)	COG2072(amino acid)	PF00743.16(FMO-like:Flavin-binding monooxygenase-like); PF13738.3(Pyr_redox_3:Pyridine nucleotide-disulphide oxidoreductase); PF07992.11(Pyr_redox_2:Pyridine nucleotide-disulphide oxidoreductase); PF13434.3(K_oxygenase:L-lysine 6-monooxygenase (NADPH-requiring)); PF13450.3(NAD_binding_8:NAD(P)-binding Rossmann-like domain); PF01266.21(DAO:FAD dependent oxidoreductase); PF13241.3(NAD_binding_7:Put…	sp|A2QK68|KTND_ASPNC(FAD-binding monooxygenase ktnD OS=Aspergillus niger (strain CBS 513.88 / FGSC A1513) OX=425011 GN=ktnD PE=3 SV=1)
gene1304	AFUB_090480	conserved hypothetical protein	459	0	36	0	11.17	0	11.17	82.3564	6.36381	1.26e-10	2.96e-10	yes	up	EDP48332.1(conserved hypothetical protein [Aspergillus fumigatus A1163])					ENOG411132T(S:Function unknown); ENOG410XW0I(S:Function unknown); ENOG4112AEU(S:Function unknown)	ENOG411132T(-); ENOG410XW0I(Ricin-type beta-trefoil lectin domain); ENOG4112AEU(-)	PF01419.14(Jacalin:Jacalin-like lectin domain)
gene3923	AFUB_049150	CRAL/TRIO domain protein	1089	22	1580	1.2	97.59	1.2	97.59	82.1485	6.36016	0	0	yes	up	XP_748271.1(CRAL/TRIO domain protein [Aspergillus fumigatus Af293])					ENOG410XRSQ(S:Function unknown); ENOG41116H1(S:Function unknown)	ENOG410XRSQ(-); ENOG41116H1(CRAL/TRIO domain)	PF00650.17(CRAL_TRIO:CRAL/TRIO domain)	sp|Q75DK1|SEC14_ASHGO(SEC14 cytosolic factor OS=Ashbya gossypii (strain ATCC 10895 / CBS 109.51 / FGSC 9923 / NRRL Y-1056) OX=284811 GN=SEC14 PE=3 SV=2)
gene4719	AFUB_057120	WW domain protein	879	0	34.21	0	3.23	0	3.23	78.2615	6.29023	3.45e-10	7.97e-10	yes	up	XP_753682.1(WW domain protein [Aspergillus fumigatus Af293])	GO:0045292(biological_process:mRNA cis splicing, via spliceosome); GO:0005684(cellular_component:U2-type spliceosomal complex)				ENOG4111SGY(S:Function unknown)	ENOG4111SGY(WW domain-containing protein)	PF00397.23(WW:WW domain)
gene5509	AFUB_036260	dimethylallyl tryptophan synthase GliD2	1419	120	8208	5.25	408.7	5.25	408.7	78.2386	6.28981	0	0	yes	up	XP_754328.2(dimethylallyl tryptophan synthase SirD-like, putative [Aspergillus fumigatus Af293])	GO:0004177(molecular_function:aminopeptidase activity); GO:0018342(biological_process:protein prenylation); GO:0004161(molecular_function:dimethylallyltranstransferase activity); GO:0009821(biological_process:alkaloid biosynthetic process); GO:0009820(biological_process:alkaloid metabolic process); GO:0044550(biological_process:secondary metabolite biosynthetic process); GO:2001307(biological_pro…	K14131	7-DMATS		ENOG410YGGJ(K:Transcription); ENOG4112006(S:Function unknown); ENOG410Y9WR(S:Function unknown); ENOG4111D2Z(S:Function unknown)	ENOG410YGGJ(Fungal specific transcription factor domain); ENOG4112006(Tryptophan dimethylallyltransferase); ENOG410Y9WR(Tryptophan dimethylallyltransferase); ENOG4111D2Z(Tryptophan dimethylallyltransferase)	PF11991.5(Trp_DMAT:Tryptophan dimethylallyltransferase)	sp|Q4WYG3|7DMAW_ASPFU(7-dimethylallyltryptophan synthase OS=Neosartorya fumigata (strain ATCC MYA-4609 / Af293 / CBS 101355 / FGSC A1100) OX=330879 GN=etpPT PE=1 SV=2)
gene7735	AFUB_027030	alpha-1,3-glucan synthase, putative	7281	136	9086	0.95	73.69	0.95	73.69	76.4186	6.25585	0	0	yes	up	EDP54643.1(alpha-1,3-glucan synthase, putative [Aspergillus fumigatus A1163])	GO:0043169(molecular_function:cation binding); GO:0005975(biological_process:carbohydrate metabolic process); GO:0003824(molecular_function:catalytic activity); GO:0016021(cellular_component:integral component of membrane); GO:0006582(biological_process:melanin metabolic process); GO:0047657(molecular_function:alpha-1,3-glucan synthase activity); GO:0035690(biological_process:cellular response to…	K00749	E2.4.1.183		COG0297(G:Carbohydrate transport and metabolism)	COG0297(starch synthase activity)	PF00128.21(Alpha-amylase:Alpha amylase, catalytic domain); PF08323.8(Glyco_transf_5:Starch synthase catalytic domain); PF00534.17(Glycos_transf_1:Glycosyl transferases group 1)	sp|Q9USK8|AGS1_SCHPO(Cell wall alpha-1,3-glucan synthase ags1 OS=Schizosaccharomyces pombe (strain 972 / ATCC 24843) OX=284812 GN=ags1 PE=1 SV=3)
gene4390	AFUB_053820	MFS transporter, putative	1479	18	1198	0.75	56.67	0.75	56.67	76.1289	6.25037	2.46e-302	4.73e-301	yes	up	EDP51376.1(MFS transporter, putative [Aspergillus fumigatus A1163])	GO:0016021(cellular_component:integral component of membrane); GO:0005779(cellular_component:integral component of peroxisomal membrane); GO:0007031(biological_process:peroxisome organization); GO:0055085(biological_process:transmembrane transport)				COG0477(K:Transcription); ENOG41101IY(U:Intracellular trafficking, secretion, and vesicular transport)	COG0477(polymerase (RNA) I polypeptide E); ENOG41101IY(peroxisomal biogenesis factor 3)	PF07690.13(MFS_1:Major Facilitator Superfamily)	sp|Q9US44|YIZG_SCHPO(Uncharacterized transporter C1002.16c OS=Schizosaccharomyces pombe (strain 972 / ATCC 24843) OX=284812 GN=SPAC1002.16c PE=3 SV=1)
gene1630	AFUB_080910	conserved hypothetical protein	717	0	33	0	2.37	0	2.37	75.4934	6.23828	6.86e-10	1.56e-09	yes	up	EDP48654.1(conserved hypothetical protein [Aspergillus fumigatus A1163])	GO:0006508(biological_process:proteolysis); GO:0005576(cellular_component:extracellular region); GO:0008237(molecular_function:metallopeptidase activity)				ENOG410XR12(S:Function unknown); ENOG410YM4S(S:Function unknown)	ENOG410XR12(-); ENOG410YM4S(-)
gene8488	AFUB_000780	FAD-dependent monooxygenase (PaxM), putative	1398	248.24	16112.9	3.25	373.68	3.25	373.68	74.2448	6.21422	0	0	yes	up	XP_751271.1(FAD-dependent monooxygenase (PaxM), putative [Aspergillus fumigatus Af293])	GO:0019429(biological_process:fluorene catabolic process); GO:0018916(biological_process:nitrobenzene metabolic process); GO:0018658(molecular_function:salicylate 1-monooxygenase activity); GO:0071949(molecular_function:FAD binding); GO:1900563(biological_process:dehydroaustinol biosynthetic process); GO:1900560(biological_process:austinol biosynthetic process); GO:0055114(biological_process:oxid…	K18386	PAXM, ATMM, LTMM	map00403(Indole diterpene alkaloid biosynthesis)	COG0654(H:Coenzyme transport and metabolism)	COG0654(Synthesis of 3-octaprenyl-4-hydroxybenzoate (By similarity))	PF01494.16(FAD_binding_3:FAD binding domain); PF01266.21(DAO:FAD dependent oxidoreductase); PF01593.21(Amino_oxidase:Flavin containing amine oxidoreductase); PF13450.3(NAD_binding_8:NAD(P)-binding Rossmann-like domain)	sp|Q4WLD1|PYR5_ASPFU(FAD-dependent monooxygenase pyr5 OS=Neosartorya fumigata (strain ATCC MYA-4609 / Af293 / CBS 101355 / FGSC A1100) OX=330879 GN=pyr5 PE=1 SV=1)
gene2136	AFUB_085930	glycosyl transferase, putative	1119	5	324	0.3	21.89	0.3	21.89	74.1208	6.21181	2.6e-83	1.88e-82	yes	up	XP_747141.1(glycosyl transferase, putative [Aspergillus fumigatus Af293])	GO:0016740(molecular_function:transferase activity); GO:0008152(biological_process:metabolic process)				ENOG4111EHA(S:Function unknown); ENOG4111KN9(S:Function unknown)	ENOG4111EHA(-); ENOG4111KN9(Glycosyltransferase sugar-binding region containing DXD motif)	PF04488.12(Gly_transf_sug:Glycosyltransferase sugar-binding region containing DXD motif)
gene2394	AFUB_074280	conserved hypothetical protein	1413	0	32.02	0	1.6	0	1.6	73.2515	6.19479	1.2e-09	2.7e-09	yes	up	XP_750721.1(conserved hypothetical protein [Aspergillus fumigatus Af293])	GO:0070056(cellular_component:prospore membrane leading edge); GO:0070057(cellular_component:prospore membrane spindle pole body attachment site); GO:0035974(cellular_component:meiotic spindle pole body); GO:0031322(biological_process:ascospore-type prospore-specific spindle pole body remodeling); GO:0005622(cellular_component:intracellular)				ENOG410XYZK(S:Function unknown)	ENOG410XYZK(sphingolipid long chain base-responsive protein)	PF13805.3(Pil1:Eisosome component PIL1)	sp|Q12230|LSP1_YEAST(Sphingolipid long chain base-responsive protein LSP1 OS=Saccharomyces cerevisiae (strain ATCC 204508 / S288c) OX=559292 GN=LSP1 PE=1 SV=1)
gene1369	AFUB_091130	sugar transporter family protein	1506	6	384	0.24	17.77	0.24	17.77	73.2057	6.19388	2e-98	1.61e-97	yes	up	XP_748954.1(sugar transporter family protein [Aspergillus fumigatus Af293])	GO:0022857(molecular_function:transmembrane transporter activity); GO:0016021(cellular_component:integral component of membrane); GO:0055085(biological_process:transmembrane transport); GO:0008643(biological_process:carbohydrate transport)	K08178	JEN		ENOG410XSSD(G:Carbohydrate transport and metabolism)	ENOG410XSSD(Transporter)	PF00083.21(Sugar_tr:Sugar (and other) transporter); PF07690.13(MFS_1:Major Facilitator Superfamily)	sp|P36035|JEN1_YEAST(Carboxylic acid transporter protein homolog OS=Saccharomyces cerevisiae (strain ATCC 204508 / S288c) OX=559292 GN=JEN1 PE=1 SV=1)
gene3310	AFUB_066400	ankyrin repeat protein	2619	0	32	0	0.78	0	0.78	73.2057	6.19388	1.21e-09	2.73e-09	yes	up	EDP50305.1(ankyrin repeat protein [Aspergillus fumigatus A1163])	GO:0008270(molecular_function:zinc ion binding)				COG0666(S:Function unknown)	COG0666(Phosphotransferase enzyme family protein)	PF12796.4(Ank_2:Ankyrin repeats (3 copies)); PF13637.3(Ank_4:Ankyrin repeats (many copies)); PF13606.3(Ank_3:Ankyrin repeat); PF13857.3(Ank_5:Ankyrin repeats (many copies)); PF00023.27(Ank:Ankyrin repeat)	sp|Q4UMH6|Y381_RICFE(Putative ankyrin repeat protein RF_0381 OS=Rickettsia felis (strain ATCC VR-1525 / URRWXCal2) OX=315456 GN=RF_0381 PE=4 SV=1)
gene8487	AFUB_000770	UbiA-like prenyltransferase, putative	963	372.76	23299.4	27.47	1932.79	27.47	1932.79	71.4958	6.15979	0	0	yes	up	XP_751272.2(UbiA-like prenyltransferase, putative [Aspergillus fumigatus Af293])	GO:0016021(cellular_component:integral component of membrane); GO:0008152(biological_process:metabolic process); GO:0004659(molecular_function:prenyltransferase activity)				COG0382(H:Coenzyme transport and metabolism)	COG0382(Synthesis of 3-octaprenyl-4-hydroxybenzoate (By similarity))	PF01040.15(UbiA:UbiA prenyltransferase family)	sp|Q4WLD0|PYR6_ASPFU(Polyprenyl transferase pyr6 OS=Neosartorya fumigata (strain ATCC MYA-4609 / Af293 / CBS 101355 / FGSC A1100) OX=330879 GN=pyr6 PE=1 SV=2)
gene1305	AFUB_090490	alkaline serine protease (PR1), putative	1026	23	1427	0.96	67.79	0.96	67.79	70.9678	6.14909	0	0	yes	up	EDP48333.1(alkaline serine protease (PR1), putative [Aspergillus fumigatus A1163])	GO:0004252(molecular_function:serine-type endopeptidase activity); GO:0060309(biological_process:elastin catabolic process); GO:0043936(biological_process:asexual sporulation resulting in formation of a cellular spore); GO:0005622(cellular_component:intracellular); GO:0006956(biological_process:complement activation); GO:0006508(biological_process:proteolysis); GO:0008233(molecular_function:pepti…				COG1404(S:Function unknown)	COG1404(-)	PF00082.19(Peptidase_S8:Subtilase family)	sp|A1CIA7|ORYZ_ASPCL(Alkaline protease 1 OS=Aspergillus clavatus (strain ATCC 1007 / CBS 513.65 / DSM 816 / NCTC 3887 / NRRL 1) OX=344612 GN=alp1 PE=3 SV=1)
gene8809	AFUB_003980	acid phosphatase PHOa	1347	3	184.85	0.1	6.48	0.1	6.48	70.4796	6.13913	2.15e-48	1.11e-47	yes	up	XP_750107.1(acid phosphatase PHOa [Aspergillus fumigatus Af293])	GO:0019497(biological_process:hexachlorocyclohexane metabolic process); GO:0006771(biological_process:riboflavin metabolic process); GO:0016311(biological_process:dephosphorylation); GO:0016788(molecular_function:hydrolase activity, acting on ester bonds); GO:0071555(biological_process:cell wall organization); GO:0005576(cellular_component:extracellular region); GO:0009277(cellular_component:fung…	K01078	PHO		ENOG41105F1(S:Function unknown); ENOG41111HW(S:Function unknown)	ENOG41105F1(Acid phosphatase); ENOG41111HW(Acid phosphatase)	PF04185.11(Phosphoesterase:Phosphoesterase family)	sp|Q8X176|PHOA_ASPFU(Acid phosphatase OS=Neosartorya fumigata (strain ATCC MYA-4609 / Af293 / CBS 101355 / FGSC A1100) OX=330879 GN=phoA PE=1 SV=1)
gene9631	AFUB_012160	ABC multidrug transporter Mdr4	3993	0	30.14	0	0.46	0	0.46	68.9506	6.10749	3.53e-09	7.8e-09	yes	up	XP_752639.1(ABC multidrug transporter Mdr4 [Aspergillus fumigatus Af293])	GO:0042626(molecular_function:ATPase activity, coupled to transmembrane movement of substances); GO:0016021(cellular_component:integral component of membrane); GO:0006200(biological_process:obsolete ATP catabolic process); GO:0035690(biological_process:cellular response to drug); GO:0055085(biological_process:transmembrane transport); GO:0005524(molecular_function:ATP binding)				COG1132(S:Function unknown)	COG1132(Rho GTPase activator Rga)	PF00664.20(ABC_membrane:ABC transporter transmembrane region); PF00005.24(ABC_tran:ABC transporter); PF02463.16(SMC_N:RecF/RecN/SMC N terminal domain); PF13555.3(AAA_29:P-loop containing region of AAA domain); PF09818.6(ABC_ATPase:Predicted ATPase of the ABC class); PF13191.3(AAA_16:AAA ATPase domain)	sp|P36619|PMD1_SCHPO(Leptomycin B resistance protein pmd1 OS=Schizosaccharomyces pombe (strain 972 / ATCC 24843) OX=284812 GN=pmd1 PE=3 SV=2)
gene3445	AFUB_067780	conserved membrane protein, putative	930	0	30.03	0	2.62	0	2.62	68.699	6.10222	3.77e-09	8.29e-09	yes	up	EDP50440.1(conserved membrane protein, putative [Aspergillus fumigatus A1163])	GO:0051603(biological_process:proteolysis involved in cellular protein catabolic process); GO:0005783(cellular_component:endoplasmic reticulum); GO:0034067(biological_process:protein localization to Golgi apparatus); GO:0016021(cellular_component:integral component of membrane); GO:0016020(cellular_component:membrane); GO:0044424(cellular_component:intracellular part); GO:0008152(biological_proce…	K13628	iscA		ENOG4111YJN(S:Function unknown)	ENOG4111YJN(conserved membrane protein)	PF13373.3(DUF2407_C:DUF2407 C-terminal domain); PF10302.6(DUF2407:DUF2407 ubiquitin-like domain)	sp|Q12015|YO223_YEAST(Transmembrane protein YOR223W OS=Saccharomyces cerevisiae (strain ATCC 204508 / S288c) OX=559292 GN=YOR223W PE=1 SV=1)
gene776	AFUB_096710	glutathione S-transferase, putative	585	1	60	0.17	11.1	0.17	11.1	68.6304	6.10077	7.98e-17	2.33e-16	yes	up	EDP47818.1(glutathione S-transferase, putative [Aspergillus fumigatus A1163])	GO:0016740(molecular_function:transferase activity); GO:0004364(molecular_function:glutathione transferase activity); GO:0006749(biological_process:glutathione metabolic process); GO:0006803(biological_process:obsolete glutathione conjugation reaction)	K00799	GST, gst	map00480(Glutathione metabolism)	COG0625(G:Carbohydrate transport and metabolism); ENOG4111Q0I(O:Posttranslational modification, protein turnover, chaperones)	COG0625(hydrolase family 43); ENOG4111Q0I(Glutathione S-transferase, C-terminal domain)	PF02798.17(GST_N:Glutathione S-transferase, N-terminal domain); PF13417.3(GST_N_3:Glutathione S-transferase, N-terminal domain); PF00043.22(GST_C:Glutathione S-transferase, C-terminal domain); PF13409.3(GST_N_2:Glutathione S-transferase, N-terminal domain); PF14497.3(GST_C_3:Glutathione S-transferase, C-terminal domain); PF13410.3(GST_C_2:Glutathione S-transferase, C-terminal domain)	sp|P42769|GSTF1_ARATH(Glutathione S-transferase PM239X14 OS=Arabidopsis thaliana OX=3702 PE=2 SV=1)
gene9015	AFUB_006029	conserved hypothetical protein	1071	0	29.68	0	2.13	0	2.13	67.8983	6.0853	4.61e-09	1.01e-08	yes	up	EDP55901.1(conserved hypothetical protein [Aspergillus fumigatus A1163])	GO:0016021(cellular_component:integral component of membrane); GO:0005938(cellular_component:cell cortex)				ENOG4111FWM(S:Function unknown)	ENOG4111FWM(-)	PF10358.6(NT-C2:N-terminal C2 in EEIG1 and EHBP1 proteins)	sp|O60082|YQK8_SCHPO(Uncharacterized protein C1494.08c OS=Schizosaccharomyces pombe (strain 972 / ATCC 24843) OX=284812 GN=SPCC1494.08c PE=4 SV=1)
gene1013	AFUB_087580	aldehyde dehydrogenase, putative	1482	349	20320	14.45	958.83	14.45	958.83	66.5983	6.05741	0	0	yes	up	XP_746831.1(aldehyde dehydrogenase, putative [Aspergillus fumigatus Af293])	GO:0006631(biological_process:fatty acid metabolic process); GO:0004030(molecular_function:aldehyde dehydrogenase [NAD(P)+] activity); GO:0006096(biological_process:glycolytic process); GO:0006094(biological_process:gluconeogenesis); GO:0006567(biological_process:threonine catabolic process); GO:0019852(biological_process:L-ascorbic acid metabolic process); GO:0006560(biological_process:proline m…	K00128	ALDH	map00010(Glycolysis / Gluconeogenesis); map00040(Pentose and glucuronate interconversions); map00053(Ascorbate and aldarate metabolism); map00071(Fatty acid degradation); map00280(Valine, leucine and isoleucine degradation); map00310(Lysine degradation); map00330(Arginine and proline metabolism); map00340(Histidine metabolism); map00380(Tryptophan metabolism); map00410(beta-Alanine metabolism); m…	COG1012(C:Energy production and conversion)	COG1012(Dehydrogenase)	PF00171.19(Aldedh:Aldehyde dehydrogenase family)	sp|P08157|ALDH_EMENI(Aldehyde dehydrogenase OS=Emericella nidulans (strain FGSC A4 / ATCC 38163 / CBS 112.46 / NRRL 194 / M139) OX=227321 GN=aldA PE=3 SV=2)
gene8430	AFUB_000200	conserved hypothetical protein	1866	0	29	0	1.04	0	1.04	66.3427	6.05187	6.84e-09	1.49e-08	yes	up	EDP55330.1(conserved hypothetical protein [Aspergillus fumigatus A1163])	GO:0016787(molecular_function:hydrolase activity); GO:0008152(biological_process:metabolic process)				ENOG410Y4TP(S:Function unknown)	ENOG410Y4TP(-)
gene124	AFUB_101710	conserved hypothetical protein	876	2	116	0.17	11.02	0.17	11.02	66.3427	6.05187	4.66e-31	1.89e-30	yes	up	XP_746337.2(hypothetical protein AFUA_4G01210 [Aspergillus fumigatus Af293])					ENOG410YJPU(S:Function unknown)	ENOG410YJPU(ribonuclease)	PF12311.5(DUF3632:Protein of unknown function (DUF3632))
gene2856	AFUB_078900	conserved hypothetical protein	660	0.17	9.85	0.02	1.47	0.02	1.47	66.2754	6.0504	0.000732298	0.00117042	no	up	EDP49857.1(conserved hypothetical protein [Aspergillus fumigatus A1163])					ENOG4111E8K(S:Function unknown); ENOG41115FV(S:Function unknown)	ENOG4111E8K(-); ENOG41115FV(Protein kinase domain)
gene6490	AFUB_046030	proline oxidase Put1, putative	1392	1	57	0.04	2.91	0.04	2.91	65.1988	6.02677	4.45e-16	1.27e-15	yes	up	XP_748553.1(proline oxidase Put1, putative [Aspergillus fumigatus Af293])	GO:0006562(biological_process:proline catabolic process); GO:0006561(biological_process:proline biosynthetic process); GO:0004657(molecular_function:proline dehydrogenase activity); GO:0006525(biological_process:arginine metabolic process); GO:0006537(biological_process:glutamate biosynthetic process); GO:0055114(biological_process:oxidation-reduction process)				COG0506(E:Amino acid transport and metabolism)	COG0506(Proline dehydrogenase)	PF01619.15(Pro_dh:Proline dehydrogenase)	sp|O74524|PROD_SCHPO(Probable proline dehydrogenase, mitochondrial OS=Schizosaccharomyces pombe (strain 972 / ATCC 24843) OX=284812 GN=SPCC70.03c PE=3 SV=1)
gene4004	AFUB_049960	conserved hypothetical protein	618	16	910	2.45	150.18	2.45	150.18	65.0559	6.02361	3.07e-231	4.76e-230	yes	up	XP_748200.1(conserved hypothetical protein [Aspergillus fumigatus Af293])	GO:0005576(cellular_component:extracellular region)				ENOG410XS2C(S:Function unknown); COG0693(S:Function unknown); ENOG4111J2Q(S:Function unknown)	ENOG410XS2C(Secreted protein); COG0693(Secreted protein); ENOG4111J2Q(Pfam:DUF1994)	PF07510.8(DUF1524:Protein of unknown function (DUF1524))	sp|D4AK18|A4619_ARTBC(Uncharacterized secreted protein ARB_06907 OS=Arthroderma benhamiae (strain ATCC MYA-4681 / CBS 112371) OX=663331 GN=ARB_04619 PE=1 SV=2)
gene3329	AFUB_066590	cytochrome P450 monooxygenase, putative	1581	14	789	0.53	34.4	0.53	34.4	64.4635	6.01041	8.27e-201	1.13e-199	yes	up	EDP50324.1(cytochrome P450 monooxygenase, putative [Aspergillus fumigatus A1163])	GO:0004497(molecular_function:monooxygenase activity); GO:0020037(molecular_function:heme binding); GO:0016021(cellular_component:integral component of membrane); GO:0016705(molecular_function:oxidoreductase activity, acting on paired donors, with incorporation or reduction of molecular oxygen); GO:0006118(biological_process:obsolete electron transport); GO:0005488(molecular_function:binding); GO…	K17475	FTMC, CYP5076C		COG2124(S:Function unknown)	COG2124(NACHT and TPR)	PF00067.19(p450:Cytochrome P450)	sp|Q4WAW5|FTMC_ASPFU(Tryprostatin B 6-hydroxylase OS=Neosartorya fumigata (strain ATCC MYA-4609 / Af293 / CBS 101355 / FGSC A1100) OX=330879 GN=ftmP450-1 PE=3 SV=2)
gene88	AFUB_101370	antigenic cell wall galactomannoprotein, putative	555	0	28	0	5.74	0	5.74	64.055	6.00124	1.23e-08	2.64e-08	yes	up	XP_746369.1(antigenic cell wall galactomannoprotein, putative [Aspergillus fumigatus Af293])	GO:0005576(cellular_component:extracellular region)				ENOG410YS83(S:Function unknown)	ENOG410YS83(antigenic cell wall galactomannoprotein)	PF12296.5(HsbA:Hydrophobic surface binding protein A)
gene8785	AFUB_003740	hypothetical protein	1023	0	28	0	2.14	0	2.14	64.055	6.00124	1.23e-08	2.64e-08	yes	up	EDP55677.1(hypothetical protein AFUB_003740 [Aspergillus fumigatus A1163])	GO:0016021(cellular_component:integral component of membrane)
gene5444	AFUB_035610	dynamin GTPase, putative	2139	2	112	0.05	3.42	0.05	3.42	64.055	6.00124	4.58e-30	1.83e-29	yes	up	EDP52398.1(dynamin GTPase, putative [Aspergillus fumigatus A1163])	GO:0006184(biological_process:obsolete GTP catabolic process); GO:0000166(molecular_function:nucleotide binding); GO:0003924(molecular_function:GTPase activity); GO:0005525(molecular_function:GTP binding)				COG0699(S:Function unknown)	COG0699(-)	PF00350.20(Dynamin_N:Dynamin family); PF01031.17(Dynamin_M:Dynamin central region)	sp|Q4ADG7|MX1_OTABY(Interferon-induced GTP-binding protein Mx1 OS=Otaria byronia OX=161932 GN=MX1 PE=2 SV=1)
gene8130	AFUB_030960	DUF636 domain protein	411	238.04	13133.7	66.86	3071.56	66.86	3071.56	63.1108	5.97981	0	0	yes	up	XP_755864.1(DUF636 domain protein [Aspergillus fumigatus Af293])	GO:0097308(biological_process:cellular response to farnesol); GO:0016846(molecular_function:carbon-sulfur lyase activity); GO:0008152(biological_process:metabolic process); GO:0005622(cellular_component:intracellular)				COG3791(S:Function unknown)	COG3791(Conserved hypothetical, protein)	PF04828.11(GFA:Glutathione-dependent formaldehyde-activating enzyme)
gene266	AFUB_099190	conserved hypothetical protein	435	10.72	583.31	1.22	192.35	1.22	192.35	62.24	5.95977	4.36e-149	4.69e-148	yes	up	XP_746570.1(conserved hypothetical protein [Aspergillus fumigatus Af293])	GO:0005576(cellular_component:extracellular region)				ENOG4111CY3(S:Function unknown); ENOG410Z666(S:Function unknown)	ENOG4111CY3(-); ENOG410Z666(-)
gene949	AFUB_086950	conserved hypothetical protein	597	25	1358	4.09	241.88	4.09	241.88	62.1333	5.9573	0	0	yes	up	EDP47987.1(conserved hypothetical protein [Aspergillus fumigatus A1163])					ENOG41116MN(S:Function unknown)	ENOG41116MN(-)
gene6809	AFUB_017760	glycosyl hydrolase, putative	1128	37.31	1983.77	2.09	132.42	2.09	132.42	60.8178	5.92642	0	0	yes	up	XP_749205.1(glycosyl hydrolase, putative [Aspergillus fumigatus Af293])	GO:0016787(molecular_function:hydrolase activity); GO:0008152(biological_process:metabolic process)				COG4833(G:Carbohydrate transport and metabolism); COG3291(S:Function unknown)	COG4833(hydrolase (Family 76); COG3291(-)	PF03663.11(Glyco_hydro_76:Glycosyl hydrolase family 76); PF07470.10(Glyco_hydro_88:Glycosyl Hydrolase Family 88)	sp|Q9P6I3|YHG7_SCHPO(Putative mannan endo-1,6-alpha-mannosidase C1198.07c OS=Schizosaccharomyces pombe (strain 972 / ATCC 24843) OX=284812 GN=SPBC1198.07c PE=3 SV=2)
gene8439	AFUB_000290	alpha-1,3-mannosyltransferase, putative	1467	21	1114	0.88	53.23	0.88	53.23	60.6779	5.9231	6.26e-283	1.12e-281	yes	up	EDP55339.1(alpha-1,3-mannosyltransferase, putative [Aspergillus fumigatus A1163])	GO:0016757(molecular_function:transferase activity, transferring glycosyl groups); GO:0006486(biological_process:protein glycosylation)				ENOG41121U7(S:Function unknown); ENOG410YYJ2(S:Function unknown)	ENOG41121U7(Strain CBS138 chromosome C complete sequence); ENOG410YYJ2(Mannosyltransferase putative)	PF11051.5(Mannosyl_trans3:Mannosyltransferase putative)	sp|P53059|MNT2_YEAST(Alpha-1,3-mannosyltransferase MNT2 OS=Saccharomyces cerevisiae (strain ATCC 204508 / S288c) OX=559292 GN=MNT2 PE=1 SV=1)
gene9849	AFUB_014340	conserved hypothetical protein	438	125	6542	37.54	2073.1	37.54	2073.1	59.864	5.90362	0	0	yes	up	XP_752849.1(conserved hypothetical protein [Aspergillus fumigatus Af293])					ENOG4110BHF(S:Function unknown)	ENOG4110BHF(-)
gene2179	AFUB_086350	cytochrome P450 monooxygenase, putative	1680	76	3962	2.65	157.91	2.65	157.91	59.6301	5.89797	0	0	yes	up	XP_747185.2(cytochrome P450, putative [Aspergillus fumigatus Af293])	GO:0004497(molecular_function:monooxygenase activity); GO:0020037(molecular_function:heme binding); GO:0009820(biological_process:alkaloid metabolic process); GO:0016021(cellular_component:integral component of membrane); GO:0016705(molecular_function:oxidoreductase activity, acting on paired donors, with incorporation or reduction of molecular oxygen); GO:0006118(biological_process:obsolete elec…	K17475	FTMC, CYP5076C		COG2124(Q:Secondary metabolites biosynthesis, transport and catabolism)	COG2124(Cytochrome p450)	PF00067.19(p450:Cytochrome P450)	sp|Q4WAW5|FTMC_ASPFU(Tryprostatin B 6-hydroxylase OS=Neosartorya fumigata (strain ATCC MYA-4609 / Af293 / CBS 101355 / FGSC A1100) OX=330879 GN=ftmP450-1 PE=3 SV=2)
gene2938	AFUB_079720	methyltransferase, putative	1152	0	26	0	1.69	0	1.69	59.4796	5.89432	3.98e-08	8.37e-08	yes	up	EDP49938.1(methyltransferase, putative [Aspergillus fumigatus A1163])	GO:0008171(molecular_function:O-methyltransferase activity); GO:0032259(biological_process:methylation)	K17649	OMTB, dmtA	map00254(Aflatoxin biosynthesis)	ENOG410XS7T(Q:Secondary metabolites biosynthesis, transport and catabolism)	ENOG410XS7T(PKS_AT)	PF00891.15(Methyltransf_2:O-methyltransferase)	sp|Q9UQY0|AFLO_ASPPU(Demethylsterigmatocystin 6-O-methyltransferase OS=Aspergillus parasiticus (strain ATCC 56775 / NRRL 5862 / SRRC 143 / SU-1) OX=1403190 GN=aflO PE=1 SV=2)
gene6380	AFUB_044940	RTA1 domain protein	858	1	51	0.09	5	0.09	5	58.3358	5.86631	1.44e-14	3.94e-14	yes	up	EDP53320.1(RTA1 domain protein [Aspergillus fumigatus A1163])	GO:0016021(cellular_component:integral component of membrane); GO:0006950(biological_process:response to stress)				ENOG4110AUD(U:Intracellular trafficking, secretion, and vesicular transport); ENOG4111Q0B(S:Function unknown); ENOG4112CVC(S:Function unknown)	ENOG4110AUD(RTA1 like protein); ENOG4111Q0B(RTA1 domain protein); ENOG4112CVC(RTA1 like protein)	PF04479.10(RTA1:RTA1 like protein)	sp|P53047|RTA1_YEAST(Protein RTA1 OS=Saccharomyces cerevisiae (strain ATCC 204508 / S288c) OX=559292 GN=RTA1 PE=1 SV=1)
gene3389	AFUB_067220	hypothetical protein	399	3.97	201.89	0.19	28.66	0.19	28.66	58.1687	5.86217	7.07e-53	3.85e-52	yes	up	EDP50384.1(hypothetical protein AFUB_067220 [Aspergillus fumigatus A1163])
gene4091	AFUB_050830	peroxidase, putative	828	44	2231	4.07	230.52	4.07	230.52	57.9978	5.85793	0	0	yes	up	EDP51081.1(peroxidase, putative [Aspergillus fumigatus A1163])	GO:0098869(biological_process:cellular oxidant detoxification); GO:0006804(biological_process:obsolete peroxidase reaction); GO:0004601(molecular_function:peroxidase activity); GO:0055114(biological_process:oxidation-reduction process); GO:0006979(biological_process:response to oxidative stress)				ENOG410YGZ9(S:Function unknown); ENOG410YJSR(S:Function unknown)	ENOG410YGZ9(Peroxidase, family 2); ENOG410YJSR(Peroxidase, family 2)	PF01328.14(Peroxidase_2:Peroxidase, family 2)	sp|Q00668|STCC_EMENI(Putative sterigmatocystin biosynthesis peroxidase stcC OS=Emericella nidulans (strain FGSC A4 / ATCC 38163 / CBS 112.46 / NRRL 194 / M139) OX=227321 GN=stcC PE=3 SV=2)
gene5026	AFUB_060180	adenylate-forming enzyme AfeA	1779	290	14652	8.09	500.93	8.09	500.93	57.7915	5.85279	0	0	yes	up	XP_753401.1(adenylate-forming enzyme AfeA [Aspergillus fumigatus Af293])	GO:0003824(molecular_function:catalytic activity); GO:0016021(cellular_component:integral component of membrane); GO:0008152(biological_process:metabolic process)				COG0318(I:Lipid transport and metabolism); COG0318(Q:Secondary metabolites biosynthesis, transport and catabolism)	COG0318(Amp-dependent synthetase and ligase); COG0318(Amp-dependent synthetase and ligase)	PF00501.25(AMP-binding:AMP-binding enzyme); PF13193.3(AMP-binding_C:AMP-binding enzyme C-terminal domain)	sp|Q4WLD5|PYR1_ASPFU(Nicotinic acid-CoA ligase pyr1 OS=Neosartorya fumigata (strain ATCC MYA-4609 / Af293 / CBS 101355 / FGSC A1100) OX=330879 GN=pyr1 PE=1 SV=1)
gene915	AFUB_098070	hypothetical protein	678	0	25.09	0	3.57	0	3.57	57.3979	5.84292	6.83e-08	1.42e-07	yes	up	EDP47956.1(hypothetical protein AFUB_098070 [Aspergillus fumigatus A1163])
gene6797	AFUB_017640	conserved hypothetical protein	582	1	50	0.17	9.34	0.17	9.34	57.192	5.83774	2.6e-14	7.02e-14	yes	up	EDP53722.1(conserved hypothetical protein [Aspergillus fumigatus A1163])					ENOG4110AQH(S:Function unknown)	ENOG4110AQH(-)
gene207	AFUB_098600	IBR domain protein	1002	0	24.85	0	1.95	0	1.95	56.8488	5.82906	7.87e-08	1.63e-07	yes	up	XP_746627.1(IBR domain protein [Aspergillus fumigatus Af293])	GO:0016567(biological_process:protein ubiquitination); GO:0046872(molecular_function:metal ion binding); GO:0004842(molecular_function:ubiquitin-protein transferase activity); GO:0008270(molecular_function:zinc ion binding)				ENOG410XS1H(Z:Cytoskeleton); ENOG4111H21(Z:Cytoskeleton)	ENOG410XS1H(Actin-related protein); ENOG4111H21(Actin-related protein)	PF01485.18(IBR:IBR domain, a half RING-finger domain); PF13923.3(zf-C3HC4_2:Zinc finger, C3HC4 type (RING finger))	sp|Q9NWF9|RN216_HUMAN(E3 ubiquitin-protein ligase RNF216 OS=Homo sapiens OX=9606 GN=RNF216 PE=1 SV=3)
gene4237	AFUB_052290	L-PSP endoribonuclease family protein (Brt1), putative	387	64.4	3156.34	8.99	1210.32	8.99	1210.32	56.0613	5.80893	0	0	yes	up	XP_747966.1(L-PSP endoribonuclease family protein Brt1, putative [Aspergillus fumigatus Af293])	GO:0019239(molecular_function:deaminase activity); GO:0008152(biological_process:metabolic process)				COG0251(S:Function unknown)	COG0251(-)	PF01042.18(Ribonuc_L-PSP:Endoribonuclease L-PSP)	sp|O43003|MMF1_SCHPO(Protein mmf1, mitochondrial OS=Schizosaccharomyces pombe (strain 972 / ATCC 24843) OX=284812 GN=mmf1 PE=3 SV=1)
gene2174	AFUB_086300	cytochrome P450 monooxygenase, putative	1515	16	780	0.64	35.82	0.64	35.82	55.7622	5.80121	7.24e-199	9.81e-198	yes	up	B9WZX6.1(RecName: Full=Fumitremorgin C monooxygenase; AltName: Full=Fumitremorgin biosynthesis protein G)	GO:0004497(molecular_function:monooxygenase activity); GO:0016020(cellular_component:membrane); GO:0020037(molecular_function:heme binding); GO:0009820(biological_process:alkaloid metabolic process); GO:0016021(cellular_component:integral component of membrane); GO:0016705(molecular_function:oxidoreductase activity, acting on paired donors, with incorporation or reduction of molecular oxygen); GO…	K17826	FTMG, CYP5067A		COG2124(Q:Secondary metabolites biosynthesis, transport and catabolism)	COG2124(Cytochrome p450)	PF00067.19(p450:Cytochrome P450)	sp|B9WZX6|FTMG_ASPFM(Fumitremorgin C monooxygenase OS=Neosartorya fumigata OX=746128 GN=ftmP450-3 PE=1 SV=1)
gene9886	AFUB_014710	conserved hypothetical protein	714	0	24.19	0	3.15	0	3.15	55.3389	5.79022	1.17e-07	2.4e-07	yes	up	XP_752885.1(conserved hypothetical protein [Aspergillus fumigatus Af293])	GO:0016021(cellular_component:integral component of membrane); GO:0016020(cellular_component:membrane)				ENOG4110AT3(S:Function unknown); ENOG410ZF5Y(S:Function unknown)	ENOG4110AT3(-); ENOG410ZF5Y(-)
gene3676	AFUB_070080	endosomal cargo receptor (Erv25), putative	801	0	24.09	0	2.62	0	2.62	55.1102	5.78425	1.24e-07	2.54e-07	yes	up	EDP50671.1(endosomal cargo receptor (Erv25), putative [Aspergillus fumigatus A1163])	GO:0016192(biological_process:vesicle-mediated transport); GO:0016021(cellular_component:integral component of membrane); GO:0006810(biological_process:transport); GO:0005789(cellular_component:endoplasmic reticulum membrane); GO:0015031(biological_process:protein transport); GO:0000139(cellular_component:Golgi membrane)	K20352	TMED10, ERV25		ENOG410XTBQ(U:Intracellular trafficking, secretion, and vesicular transport)	ENOG410XTBQ(vesicle-mediated transport)	PF01105.21(EMP24_GP25L:emp24/gp25L/p24 family/GOLD)	sp|Q4WQL0|TMEDA_ASPFU(Endoplasmic reticulum vesicle protein 25 OS=Neosartorya fumigata (strain ATCC MYA-4609 / Af293 / CBS 101355 / FGSC A1100) OX=330879 GN=erv25 PE=3 SV=1)
gene708	AFUB_096030	serine/threonine protein kinase (Kcc4), putative	3810	17	814	0.24	13.09	0.24	13.09	54.7697	5.77531	1.89e-207	2.68e-206	yes	up	EDP47751.1(serine/threonine protein kinase (Kcc4), putative [Aspergillus fumigatus A1163])	GO:0006468(biological_process:protein phosphorylation); GO:0016310(biological_process:phosphorylation); GO:0000166(molecular_function:nucleotide binding); GO:0004674(molecular_function:protein serine/threonine kinase activity); GO:0004672(molecular_function:protein kinase activity); GO:0009069(biological_process:serine family amino acid metabolic process); GO:0005524(molecular_function:ATP bindin…				ENOG410XNQ0(I:Lipid transport and metabolism)	ENOG410XNQ0(cdp-diacylglycerol-glycerol-3-phosphate 3-phosphatidyltransferase)	PF00069.22(Pkinase:Protein kinase domain); PF16797.2(Fungal_KA1:Fungal kinase associated-1 domain); PF07714.14(Pkinase_Tyr:Protein tyrosine kinase)	sp|Q5AG71|HSL1_CANAL(Serine/threonine-protein kinase HSL1 OS=Candida albicans (strain SC5314 / ATCC MYA-2876) OX=237561 GN=HSL1 PE=1 SV=2)
gene4789	AFUB_057820	alcohol dehydrogenase, zinc-containing, putative	1053	4	189	0.26	13.86	0.26	13.86	54.0464	5.75613	1.26e-49	6.57e-49	yes	up	XP_753618.1(alcohol dehydrogenase, zinc-containing, putative [Aspergillus fumigatus Af293])	GO:0055114(biological_process:oxidation-reduction process); GO:0000166(molecular_function:nucleotide binding); GO:0008270(molecular_function:zinc ion binding); GO:0003960(molecular_function:NADPH:quinone reductase activity); GO:0006118(biological_process:obsolete electron transport); GO:0016491(molecular_function:oxidoreductase activity)	K00344	qor, CRYZ		COG0604(S:Function unknown); ENOG4111F5D(C:Energy production and conversion)	COG0604(Conserved hypothetical, protein); ENOG4111F5D(alcohol dehydrogenase)	PF00107.23(ADH_zinc_N:Zinc-binding dehydrogenase); PF08240.9(ADH_N:Alcohol dehydrogenase GroES-like domain); PF13602.3(ADH_zinc_N_2:Zinc-binding dehydrogenase)	sp|Q8CRJ7|ZDH1_STAES(Zinc-type alcohol dehydrogenase-like protein SE_1777 OS=Staphylococcus epidermidis (strain ATCC 12228) OX=176280 GN=SE_1777 PE=3 SV=1)
gene8038	AFUB_030040	cutinase, putative	1101	2.12	99.04	0.13	6.84	0.13	6.84	53.4367	5.73976	8.12e-27	3.03e-26	yes	up	EDP54944.1(cutinase, putative [Aspergillus fumigatus A1163])	GO:0016787(molecular_function:hydrolase activity); GO:0005576(cellular_component:extracellular region); GO:0050525(molecular_function:cutinase activity); GO:0008152(biological_process:metabolic process)	K08095	E3.1.1.74		ENOG41122XJ(S:Function unknown); ENOG4111STM(S:Function unknown); ENOG4111V6F(S:Function unknown)	ENOG41122XJ(cutinase); ENOG4111STM(cutinase); ENOG4111V6F(carbohydrate esterase family 5 protein)	PF01083.19(Cutinase:Cutinase); PF08237.8(PE-PPE:PE-PPE domain)	sp|Q00298|CUTI_BOTFU(Cutinase OS=Botryotinia fuckeliana OX=40559 GN=cutA PE=3 SV=1)
gene5438	AFUB_035550	extracellular serine-rich protein, putative	759	0	23	0	2.72	0	2.72	52.6166	5.71745	2.39e-07	4.83e-07	yes	up	XP_754260.1(extracellular serine-rich protein, putative [Aspergillus fumigatus Af293])					ENOG410Z4E8(S:Function unknown); ENOG4111X2W(S:Function unknown)	ENOG410Z4E8(extracellular serine-rich protein); ENOG4111X2W(-)		sp|P0DN32|CUPR1_ARTBC(Probable GPI-anchored cupredoxin ARB_05732-1 OS=Arthroderma benhamiae (strain ATCC MYA-4681 / CBS 112371) OX=663331 GN=ARB_05732-1 PE=1 SV=1)
gene2739	AFUB_077730	nucleoside-diphosphate-sugar epimerase family protein	912	14	640	0.52	30.41	0.52	30.41	52.2898	5.70846	1.58e-163	1.82e-162	yes	up	XP_751056.1(nucleoside-diphosphate-sugar epimerase family protein [Aspergillus fumigatus Af293])					COG0702(G:Carbohydrate transport and metabolism); COG0702(M:Cell wall/membrane/envelope biogenesis)	COG0702(epimerase dehydratase); COG0702(epimerase dehydratase)	PF05368.10(NmrA:NmrA-like family); PF13460.3(NAD_binding_10:NAD(P)H-binding); PF01370.18(Epimerase:NAD dependent epimerase/dehydratase family); PF08659.7(KR:KR domain); PF01073.16(3Beta_HSD:3-beta hydroxysteroid dehydrogenase/isomerase family)	sp|Q8K2T1|NMRL1_MOUSE(NmrA-like family domain-containing protein 1 OS=Mus musculus OX=10090 GN=Nmral1 PE=1 SV=1)
gene8522	AFUB_001120	conserved hypothetical protein	1503	31	1413	3.37	48.66	3.37	48.66	52.1369	5.70423	0	0	yes	up	EDP55420.1(conserved hypothetical protein [Aspergillus fumigatus A1163])					ENOG4111YWX(S:Function unknown); ENOG410ZSVT(S:Function unknown)	ENOG4111YWX(Conserved hypothetical, protein); ENOG410ZSVT(Protein of unknown function (DUF2841))	PF11001.5(DUF2841:Protein of unknown function (DUF2841))	sp|Q04608|YD124_YEAST(Uncharacterized protein YDR124W OS=Saccharomyces cerevisiae (strain ATCC 204508 / S288c) OX=559292 GN=YDR124W PE=1 SV=1)
gene658	AFUB_095530	short-chain dehydrogenase/reductase family protein, putative	1038	3.18	144.92	4.79	10.84	4.79	10.84	52.1274	5.70397	1.86e-38	8.38e-38	yes	up	XP_747800.1(short-chain dehydrogenase/reductase family protein, putative [Aspergillus fumigatus Af293])	GO:0000166(molecular_function:nucleotide binding); GO:0055114(biological_process:oxidation-reduction process); GO:0016491(molecular_function:oxidoreductase activity)				COG1028(S:Function unknown)	COG1028(Conserved hypothetical, protein)	PF00106.22(adh_short:short chain dehydrogenase); PF13561.3(adh_short_C2:Enoyl-(Acyl carrier protein) reductase); PF08659.7(KR:KR domain)	sp|Q8NBN7|RDH13_HUMAN(Retinol dehydrogenase 13 OS=Homo sapiens OX=9606 GN=RDH13 PE=1 SV=2)
gene8220	AFUB_031860	hypothetical protein	444	0	22.52	0	7.58	0	7.58	51.5185	5.68702	3.19e-07	6.42e-07	yes	up	XP_755954.1(hypothetical protein AFUA_2G16180 [Aspergillus fumigatus Af293])					ENOG4110B8W(O:Posttranslational modification, protein turnover, chaperones); ENOG4111308(S:Function unknown)	ENOG4110B8W(-); ENOG4111308(-)
gene4609	AFUB_056020	serine/threonine protein kinase, putative	1857	0	22.44	0	0.81	0	0.81	51.3355	5.68189	3.35e-07	6.73e-07	yes	up	EDP51591.1(serine/threonine protein kinase, putative [Aspergillus fumigatus A1163])	GO:0004674(molecular_function:protein serine/threonine kinase activity); GO:0006468(biological_process:protein phosphorylation); GO:0009069(biological_process:serine family amino acid metabolic process); GO:0005524(molecular_function:ATP binding)				ENOG410XQ0D(S:Function unknown)	ENOG410XQ0D(SET)	PF00069.22(Pkinase:Protein kinase domain); PF07714.14(Pkinase_Tyr:Protein tyrosine kinase)	sp|P25333|HAL4_YEAST(Serine/threonine-protein kinase HAL4/SAT4 OS=Saccharomyces cerevisiae (strain ATCC 204508 / S288c) OX=559292 GN=SAT4 PE=1 SV=1)
gene6097	AFUB_042120	C2H2 zinc finger domain protein, putative	2739	5	223	0.07	3.57	0.07	3.57	51.0152	5.67286	3.25e-58	1.86e-57	yes	up	EDP53041.1(C2H2 zinc finger domain protein, putative [Aspergillus fumigatus A1163])	GO:0008270(molecular_function:zinc ion binding); GO:0005622(cellular_component:intracellular)				ENOG4111C9A(S:Function unknown); ENOG4111FWE(S:Function unknown)	ENOG4111C9A(ZnF_C2H2); ENOG4111FWE(-)
gene5579	AFUB_036960	ABC transporter, putative	4359	3	131	0.04	1.82	0.04	1.82	49.9476	5.64234	6.48e-35	2.77e-34	yes	up	EDP52530.1(ABC transporter, putative [Aspergillus fumigatus A1163])	GO:0042626(molecular_function:ATPase activity, coupled to transmembrane movement of substances); GO:0016021(cellular_component:integral component of membrane); GO:0055085(biological_process:transmembrane transport); GO:0005524(molecular_function:ATP binding); GO:0006200(biological_process:obsolete ATP catabolic process)				COG1132(S:Function unknown)	COG1132(GAL4)	PF00005.24(ABC_tran:ABC transporter); PF00664.20(ABC_membrane:ABC transporter transmembrane region); PF02463.16(SMC_N:RecF/RecN/SMC N terminal domain); PF13476.3(AAA_23:AAA domain)	sp|Q9P7V2|ABC4_SCHPO(ATP-binding cassette transporter abc4 OS=Schizosaccharomyces pombe (strain 972 / ATCC 24843) OX=284812 GN=abc4 PE=3 SV=1)
gene6588	AFUB_047010	MFS transporter, putative	1527	31	1349	0.54	56.52	0.54	56.52	49.7755	5.63736	0	0	yes	up	EDP53520.1(MFS transporter, putative [Aspergillus fumigatus A1163])	GO:0016021(cellular_component:integral component of membrane); GO:0055085(biological_process:transmembrane transport)				COG0477(S:Function unknown); ENOG410Y0DV(G:Carbohydrate transport and metabolism); ENOG410XPWC(G:Carbohydrate transport and metabolism)	COG0477(Serine hydrolase (FSH1)); ENOG410Y0DV(Major Facilitator Superfamily); ENOG410XPWC(Major Facilitator Superfamily)	PF07690.13(MFS_1:Major Facilitator Superfamily)	sp|Q9US37|YFZ4_SCHPO(Uncharacterized transporter C1039.04 OS=Schizosaccharomyces pombe (strain 972 / ATCC 24843) OX=284812 GN=SPAC1039.04 PE=3 SV=1)
gene1034	AFUB_087780	aspergillopepsin, putative	834	5	217	0.46	22.18	0.46	22.18	49.6426	5.63351	1.11e-56	6.24e-56	yes	up	XP_746812.1(aspergillopepsin, putaitve [Aspergillus fumigatus Af293])	GO:0006508(biological_process:proteolysis); GO:0005576(cellular_component:extracellular region); GO:0004190(molecular_function:aspartic-type endopeptidase activity); GO:0031638(biological_process:zymogen activation)				ENOG4111JBQ(S:Function unknown); ENOG4111QIQ(S:Function unknown); ENOG4110ATG(S:Function unknown)	ENOG4111JBQ(Peptidase A4 family); ENOG4111QIQ(Peptidase A4 family); ENOG4110ATG(Peptidase A4 family)	PF01828.14(Peptidase_A4:Peptidase A4 family)	sp|P24665|PRTA_ASPNG(Aspergillopepsin-2 OS=Aspergillus niger OX=5061 PE=1 SV=1)
gene127	AFUB_101740	conserved hypothetical protein	1074	73	3116.47	2.5	129.98	2.5	129.98	48.8321	5.60976	0	0	yes	up	EDP47181.1(conserved hypothetical protein [Aspergillus fumigatus A1163])	GO:0016021(cellular_component:integral component of membrane); GO:0016020(cellular_component:membrane)				ENOG4110AIQ(S:Function unknown); ENOG4110ARJ(S:Function unknown); ENOG410YXZ5(S:Function unknown); ENOG410YRBC(S:Function unknown)	ENOG4110AIQ(-); ENOG4110ARJ(-); ENOG410YXZ5(-); ENOG410YRBC(-)
gene6589	AFUB_047020	siderochrome-iron transporter, putative	1836	15.59	665.3	0.4	14	0.4	14	48.8131	5.6092	8.48e-170	1.02e-168	yes	up	EDP53521.1(siderochrome-iron transporter, putative [Aspergillus fumigatus A1163])	GO:0016021(cellular_component:integral component of membrane); GO:0055085(biological_process:transmembrane transport)				ENOG410XNQK(G:Carbohydrate transport and metabolism); ENOG410YDSW(G:Carbohydrate transport and metabolism); ENOG410XQZI(G:Carbohydrate transport and metabolism)	ENOG410XNQK(Major Facilitator Superfamily); ENOG410YDSW(Siderochrome-iron transporter); ENOG410XQZI(Siderochrome-iron transporter)	PF07690.13(MFS_1:Major Facilitator Superfamily)	sp|Q92341|STR3_SCHPO(Siderophore iron transporter 3 OS=Schizosaccharomyces pombe (strain 972 / ATCC 24843) OX=284812 GN=str3 PE=1 SV=1)
gene4551	AFUB_055440	hypothetical protein	2313	20.56	870.67	0.5	24.3	0.5	24.3	48.439	5.5981	1.52e-221	2.27e-220	yes	up	EDP51534.1(hypothetical protein AFUB_055440 [Aspergillus fumigatus A1163])	GO:0016021(cellular_component:integral component of membrane)				ENOG4111QY4(S:Function unknown)	ENOG4111QY4(-)
gene6066	AFUB_041810	esterase/lipase, putative	879	2	83.18	0.93	10.86	0.93	10.86	47.5723	5.57205	9.3e-23	3.18e-22	yes	up	EDP53010.1(esterase/lipase, putative [Aspergillus fumigatus A1163])	GO:0016787(molecular_function:hydrolase activity); GO:0008152(biological_process:metabolic process)				COG0657(S:Function unknown)	COG0657(-)	PF07859.10(Abhydrolase_3:alpha/beta hydrolase fold); PF00326.18(Peptidase_S9:Prolyl oligopeptidase family); PF05448.9(AXE1:Acetyl xylan esterase (AXE1))	sp|Q9LT10|CXE18_ARATH(Probable carboxylesterase 18 OS=Arabidopsis thaliana OX=3702 GN=CXE18 PE=1 SV=1)
gene2185	AFUB_086410	hypothetical protein	1473	8	332	0.33	15.78	0.33	15.78	47.4693	5.56892	1.11e-85	8.11e-85	yes	up	EDP49193.1(hypothetical protein AFUB_086410 [Aspergillus fumigatus A1163])					ENOG411261A(S:Function unknown); COG1132(S:Function unknown)	ENOG411261A(-); COG1132(-)
gene3600	AFUB_069320	prefoldin subunit 1, putative	366	0	20.63	0	11.83	0	11.83	47.1948	5.56056	1.01e-06	1.98e-06	yes	up	XP_751595.1(prefoldin subunit 1, putative [Aspergillus fumigatus Af293])	GO:0016272(cellular_component:prefoldin complex); GO:0005829(cellular_component:cytosol); GO:0006457(biological_process:protein folding); GO:0005634(cellular_component:nucleus); GO:0051082(molecular_function:unfolded protein binding)	K09548	PFDN1		ENOG4111W40(O:Posttranslational modification, protein turnover, chaperones)	ENOG4111W40(Prefoldin, subunit)	PF01920.17(Prefoldin_2:Prefoldin subunit)	sp|O14334|PFD1_SCHPO(Probable prefoldin subunit 1 OS=Schizosaccharomyces pombe (strain 972 / ATCC 24843) OX=284812 GN=SPBC1D7.01 PE=3 SV=1)
gene1704	AFUB_081640	hypothetical protein	207	1	41	0.07	3.07	0.07	3.07	46.8974	5.55144	5.47e-12	1.36e-11	yes	up	XP_747392.1(hypothetical protein AFUA_8G05900 [Aspergillus fumigatus Af293])
gene9370	AFUB_009550	integral membrane protein	843	0	20.34	0	2.05	0	2.05	46.5314	5.54013	1.21e-06	2.35e-06	yes	up	OXN07058.1(hypothetical protein CDV58_03509 [Aspergillus fumigatus])	GO:0016021(cellular_component:integral component of membrane)				ENOG410YM0S(S:Function unknown); ENOG4111T5D(S:Function unknown); COG1501(S:Function unknown); ENOG41113RM(S:Function unknown)	ENOG410YM0S(integral membrane protein); ENOG4111T5D(-); COG1501(-); ENOG41113RM(-)
gene782	AFUB_096770	hypothetical protein	399	2	81	0.07	3.05	0.07	3.05	46.3255	5.53373	3.42e-22	1.15e-21	yes	up	EDP47824.1(hypothetical protein AFUB_096770 [Aspergillus fumigatus A1163])	GO:0016020(cellular_component:membrane)				COG0477(G:Carbohydrate transport and metabolism); ENOG41101IY(U:Intracellular trafficking, secretion, and vesicular transport)	COG0477(major facilitator Superfamily); ENOG41101IY(peroxisomal biogenesis factor 3)
gene2756	AFUB_077900	glycosyl hydrolase family 3, putative	2571	0	20	0	0.5	0	0.5	45.7536	5.51581	1.49e-06	2.89e-06	yes	up	EDP49759.1(glycosyl hydrolase family 3, putative [Aspergillus fumigatus A1163])	GO:0102483(molecular_function:scopolin beta-glucosidase activity); GO:0005576(cellular_component:extracellular region); GO:0008422(molecular_function:beta-glucosidase activity); GO:0030245(biological_process:cellulose catabolic process); GO:0005886(cellular_component:plasma membrane)	K05349	bglX	map00460(Cyanoamino acid metabolism); map00500(Starch and sucrose metabolism)	COG1472(S:Function unknown)	COG1472(Dynamin family)	PF01915.19(Glyco_hydro_3_C:Glycosyl hydrolase family 3 C-terminal domain); PF00933.18(Glyco_hydro_3:Glycosyl hydrolase family 3 N terminal domain); PF14310.3(Fn3-like:Fibronectin type III-like domain); PF07691.9(PA14:PA14 domain)	sp|B0Y8M8|BGLJ_ASPFC(Probable beta-glucosidase J OS=Neosartorya fumigata (strain CEA10 / CBS 144.89 / FGSC A1163) OX=451804 GN=bglJ PE=3 SV=2)
gene7117	AFUB_020850	conserved hypothetical protein	771	18.2	723.49	1.51	82.9	1.51	82.9	45.4701	5.50685	3.2e-184	4.06e-183	yes	up	XP_749510.1(conserved hypothetical protein [Aspergillus fumigatus Af293])					ENOG410YAAM(S:Function unknown)	ENOG410YAAM(Conserved hypothetical, protein)	PF12239.5(DUF3605:Protein of unknown function (DUF3605))	sp|Q59VM7|GIG1_CANAL(N-acetylglucosamine-induced protein 1 OS=Candida albicans (strain SC5314 / ATCC MYA-2876) OX=237561 GN=GIG1 PE=2 SV=1)
gene2147	AFUB_086030	hybrid NRPS/PKS enzyme, putative	11976	345	13682	1.39	63.28	1.39	63.28	45.3623	5.50342	0	0	yes	up	EDP49155.1(hybrid NRPS/PKS enzyme, putative [Aspergillus fumigatus A1163])	GO:0075136(biological_process:response to host); GO:1902086(biological_process:fumagillin biosynthetic process); GO:0042438(biological_process:melanin biosynthetic process); GO:0016853(molecular_function:isomerase activity); GO:0001848(molecular_function:complement binding); GO:0044550(biological_process:secondary metabolite biosynthetic process); GO:0042243(biological_process:asexual spore wall …	K15390;K15394	PSOA;ACE1		COG3321(Q:Secondary metabolites biosynthesis, transport and catabolism); COG1020(Q:Secondary metabolites biosynthesis, transport and catabolism); ENOG41112TQ(Q:Secondary metabolites biosynthesis, transport and catabolism)	COG3321(Cytochrome p450); COG1020(Cytochrome p450); ENOG41112TQ(PKS_DH)	PF00501.25(AMP-binding:AMP-binding enzyme); PF00109.23(ketoacyl-synt:Beta-ketoacyl synthase, N-terminal domain); PF14765.3(PS-DH:Polyketide synthase dehydratase); PF00668.17(Condensation:Condensation domain); PF00698.18(Acyl_transf_1:Acyl transferase domain); PF08659.7(KR:KR domain); PF07993.9(NAD_binding_4:Male sterility protein); PF02801.19(Ketoacyl-synt_C:Beta-ketoacyl synthase, C-terminal dom…	sp|Q4WAZ9|PSOA_ASPFU(PKS-NRPS hybrid synthetase psoA OS=Neosartorya fumigata (strain ATCC MYA-4609 / Af293 / CBS 101355 / FGSC A1100) OX=330879 GN=NRPS14 PE=2 SV=2)
gene126	AFUB_101730	GABA permease, putative	1569	179.48	7042.02	3.95	178.1	3.95	178.1	44.8793	5.48798	0	0	yes	up	XP_746335.2(GABA permease, putative [Aspergillus fumigatus Af293])	GO:0003333(biological_process:amino acid transmembrane transport); GO:0016021(cellular_component:integral component of membrane); GO:0015171(molecular_function:amino acid transmembrane transporter activity)				COG0531(S:Function unknown)	COG0531(-)	PF13520.3(AA_permease_2:Amino acid permease); PF00324.18(AA_permease:Amino acid permease)	sp|P19807|HNM1_YEAST(Choline transport protein OS=Saccharomyces cerevisiae (strain ATCC 204508 / S288c) OX=559292 GN=HNM1 PE=1 SV=1)
gene5506	AFUB_036230	cytochrome P450 monooxigenase GliC2	1653	181.07	7048.85	2.21	177.91	2.21	177.91	44.5284	5.47665	0	0	yes	up	EDP52457.1(cytochrome P450 monooxigenase GliC2 [Aspergillus fumigatus A1163])	GO:0004497(molecular_function:monooxygenase activity); GO:0020037(molecular_function:heme binding); GO:0016021(cellular_component:integral component of membrane); GO:0016705(molecular_function:oxidoreductase activity, acting on paired donors, with incorporation or reduction of molecular oxygen); GO:2001310(biological_process:gliotoxin biosynthetic process); GO:0006118(biological_process:obsolete …	K00517	CYP81F		COG2124(U:Intracellular trafficking, secretion, and vesicular transport); ENOG410YHWS(O:Posttranslational modification, protein turnover, chaperones)	COG2124(-); ENOG410YHWS(Cytochrome P450)	PF00067.19(p450:Cytochrome P450)	sp|M1W080|TCPC_CLAP2(Cytochrome P450 monooxygenase tcpC OS=Claviceps purpurea (strain 20.1) OX=1111077 GN=tcpC PE=2 SV=1)
gene6281	AFUB_043950	MFS transporter, putative	1332	3	116	0.09	3.91	0.09	3.91	44.2284	5.4669	4.85e-31	1.97e-30	yes	up	EDP53223.1(MFS transporter, putative [Aspergillus fumigatus A1163])	GO:0016021(cellular_component:integral component of membrane); GO:0055085(biological_process:transmembrane transport)				COG0477(S:Function unknown)	COG0477(asparagine-linked glycosylation 3, alpha-1,3- mannosyltransferase homolog (S. cerevisiae))	PF07690.13(MFS_1:Major Facilitator Superfamily)	sp|Q9US44|YIZG_SCHPO(Uncharacterized transporter C1002.16c OS=Schizosaccharomyces pombe (strain 972 / ATCC 24843) OX=284812 GN=SPAC1002.16c PE=3 SV=1)
gene3863	AFUB_071940	GDSL Lipase/Acylhydrolase family protein	1029	0	19	0	1.44	0	1.44	43.4659	5.44181	2.76e-06	5.27e-06	yes	up	XP_751363.1(GDSL Lipase/Acylhydrolase family protein [Aspergillus fumigatus Af293])	GO:0006629(biological_process:lipid metabolic process); GO:0016788(molecular_function:hydrolase activity, acting on ester bonds)				ENOG410YAE5(S:Function unknown); ENOG4111ZMV(S:Function unknown)	ENOG410YAE5(GDSL-like Lipase/Acylhydrolase); ENOG4111ZMV(GDSL lipase acylhydrolase family protein)	PF00657.19(Lipase_GDSL:GDSL-like Lipase/Acylhydrolase); PF13472.3(Lipase_GDSL_2:GDSL-like Lipase/Acylhydrolase family)	sp|A7J2C6|AES1_HYPJE(Acetylesterase OS=Hypocrea jecorina OX=51453 GN=aes1 PE=1 SV=1)
gene2265	AFUB_072990	conserved hypothetical protein	231	0	19	0	65.08	0	65.08	43.4659	5.44181	2.76e-06	5.27e-06	yes	up	XP_001481457.1(conserved hypothetical protein [Aspergillus fumigatus Af293])					ENOG4110BB0(S:Function unknown)	ENOG4110BB0(-)
gene842	AFUB_097340	Ser/Thr protein phosphatase family protein	2001	0	19	0	0.63	0	0.63	43.4659	5.44181	2.76e-06	5.27e-06	yes	up	EDP47883.1(Ser/Thr protein phosphatase family protein [Aspergillus fumigatus A1163])	GO:0009166(biological_process:nucleotide catabolic process); GO:0016787(molecular_function:hydrolase activity)				COG0737(S:Function unknown)	COG0737(-)	PF02872.15(5_nucleotid_C:5'-nucleotidase, C-terminal domain)	sp|D4B093|A1864_ARTBC(Secreted protein ARB_01864 OS=Arthroderma benhamiae (strain ATCC MYA-4681 / CBS 112371) OX=663331 GN=ARB_01864 PE=1 SV=1)
gene6633	AFUB_047460	hypothetical protein	1413	25	949	1.1	47.5	1.1	47.5	43.4201	5.44029	1.09e-240	1.75e-239	yes	up	EDP53564.1(hypothetical protein AFUB_047460 [Aspergillus fumigatus A1163])	GO:0008168(molecular_function:methyltransferase activity); GO:0032259(biological_process:methylation)				ENOG4111RSD(S:Function unknown); ENOG410XUIR(S:Function unknown); ENOG41120Q1(S:Function unknown)	ENOG4111RSD(Methyltransferase domain); ENOG410XUIR(Methyltransferase); ENOG41120Q1(methyltransferase, type 11)	PF08241.9(Methyltransf_11:Methyltransferase domain); PF13649.3(Methyltransf_25:Methyltransferase domain); PF13489.3(Methyltransf_23:Methyltransferase domain); PF13847.3(Methyltransf_31:Methyltransferase domain); PF08242.9(Methyltransf_12:Methyltransferase domain)
gene9974	AFUB_015590	alpha-glucosidase, putative	2646	358.89	13622.4	5.3	222.8	5.3	222.8	43.4166	5.44018	0	0	yes	up	XP_752991.1(alpha-glucosidase, putative [Aspergillus fumigatus Af293])	GO:0044275(biological_process:cellular carbohydrate catabolic process); GO:0102483(molecular_function:scopolin beta-glucosidase activity); GO:0030246(molecular_function:carbohydrate binding); GO:0008422(molecular_function:beta-glucosidase activity); GO:0000272(biological_process:polysaccharide catabolic process); GO:0032450(molecular_function:maltose alpha-glucosidase activity); GO:0071555(biolog…	K01187	malZ	map00052(Galactose metabolism); map00500(Starch and sucrose metabolism)	COG1501(S:Function unknown)	COG1501(amidohydrolase 2)	PF01055.23(Glyco_hydro_31:Glycosyl hydrolases family 31); PF16863.2(NtCtMGAM_N:N-terminal barrel of NtMGAM and CtMGAM, maltase-glucoamylase); PF13802.3(Gal_mutarotas_2:Galactose mutarotase-like)	sp|B0XNL6|AGDC_ASPFC(Probable alpha/beta-glucosidase agdC OS=Neosartorya fumigata (strain CEA10 / CBS 144.89 / FGSC A1163) OX=451804 GN=agdC PE=3 SV=1)
gene2211	AFUB_072450	conserved hypothetical protein	750	3.84	143.91	0.42	17.33	0.42	17.33	42.8672	5.4218	4.57e-38	2.05e-37	yes	up	EDP49219.1(conserved hypothetical protein [Aspergillus fumigatus A1163])	GO:0005634(cellular_component:nucleus); GO:0006357(biological_process:regulation of transcription from RNA polymerase II promoter); GO:0008270(molecular_function:zinc ion binding); GO:0000981(molecular_function:RNA polymerase II transcription factor activity, sequence-specific DNA binding)				ENOG410YXHY(S:Function unknown)	ENOG410YXHY(-)	PF11951.5(Fungal_trans_2:Fungal specific transcription factor domain)
gene685	AFUB_095800	conserved hypothetical protein	210	0	18.71	0	101.62	0	101.62	42.8025	5.41962	3.31e-06	6.28e-06	yes	up	XP_001481445.1(conserved hypothetical protein [Aspergillus fumigatus Af293])					ENOG4110ASR(S:Function unknown)	ENOG4110ASR(-)
gene4122	AFUB_051140	cytochrome P450, putative	1401	44	1632	1.96	82.56	1.96	82.56	42.426	5.40688	0	0	yes	up	EDP51112.1(cytochrome P450, putative [Aspergillus fumigatus A1163])	GO:0004497(molecular_function:monooxygenase activity); GO:0020037(molecular_function:heme binding); GO:0016705(molecular_function:oxidoreductase activity, acting on paired donors, with incorporation or reduction of molecular oxygen); GO:0006118(biological_process:obsolete electron transport); GO:0005506(molecular_function:iron ion binding); GO:0055114(biological_process:oxidation-reduction proces…	K00517	CYP81F		COG2124(S:Function unknown)	COG2124(KDEL (Lys-Asp-Glu-Leu) containing)	PF00067.19(p450:Cytochrome P450)	sp|Q2UNA2|C505_ASPOR(Bifunctional cytochrome P450/NADPH--P450 reductase OS=Aspergillus oryzae (strain ATCC 42149 / RIB 40) OX=510516 GN=CYP505A3 PE=2 SV=1)
gene6573	AFUB_046860	MFS monocarboxylate transporter, putative	1356	1	37	0.04	1.71	0.04	1.71	42.3221	5.40334	6.19e-11	1.47e-10	yes	up	EDP53505.1(MFS monocarboxylate transporter, putative [Aspergillus fumigatus A1163])	GO:0016021(cellular_component:integral component of membrane); GO:0055085(biological_process:transmembrane transport)				COG0477(S:Function unknown); ENOG4111HSW(G:Carbohydrate transport and metabolism); ENOG410XRHC(E:Amino acid transport and metabolism)	COG0477(-); ENOG4111HSW(Major Facilitator Superfamily); ENOG410XRHC(solute carrier family 16, member 10 (aromatic amino acid transporter))	PF07690.13(MFS_1:Major Facilitator Superfamily)	sp|Q17QR6|MOT13_BOVIN(Monocarboxylate transporter 13 OS=Bos taurus OX=9913 GN=SLC16A13 PE=2 SV=1)
gene1483	AFUB_092270	flavin-containing monooxygenase, putative	1800	7	259	0.23	9.67	0.23	9.67	42.3221	5.40334	4.65e-67	2.91e-66	yes	up	EDP48510.1(flavin-containing monooxygenase, putative [Aspergillus fumigatus A1163])	GO:0004497(molecular_function:monooxygenase activity); GO:0050660(molecular_function:flavin adenine dinucleotide binding); GO:0004499(molecular_function:N,N-dimethylaniline monooxygenase activity); GO:0050661(molecular_function:NADP binding); GO:0055114(biological_process:oxidation-reduction process)				COG2072(S:Function unknown)	COG2072(NACHT and TPR)	PF13738.3(Pyr_redox_3:Pyridine nucleotide-disulphide oxidoreductase); PF07992.11(Pyr_redox_2:Pyridine nucleotide-disulphide oxidoreductase); PF00743.16(FMO-like:Flavin-binding monooxygenase-like); PF13434.3(K_oxygenase:L-lysine 6-monooxygenase (NADPH-requiring)); PF13450.3(NAD_binding_8:NAD(P)-binding Rossmann-like domain); PF02826.16(2-Hacid_dh_C:D-isomer specific 2-hydroxyacid dehydrogenase, NA…	sp|O49312|YUC7_ARATH(Probable indole-3-pyruvate monooxygenase YUCCA7 OS=Arabidopsis thaliana OX=3702 GN=YUC7 PE=2 SV=1)
gene4123	AFUB_051150	sporulation-specific N-formyltyrosine oxidase Dit2, putative	1617	34	1249	1.26	52.99	1.26	52.99	42.0193	5.39298	0	0	yes	up	EDP51113.1(sporulation-specific N-formyltyrosine oxidase Dit2, putative [Aspergillus fumigatus A1163])	GO:0004497(molecular_function:monooxygenase activity); GO:0016020(cellular_component:membrane); GO:0020037(molecular_function:heme binding); GO:0016021(cellular_component:integral component of membrane); GO:0016705(molecular_function:oxidoreductase activity, acting on paired donors, with incorporation or reduction of molecular oxygen); GO:0006118(biological_process:obsolete electron transport); G…	K00493	E1.14.14.1	map00071(Fatty acid degradation); map00380(Tryptophan metabolism)	COG2124(S:Function unknown)	COG2124(KDEL (Lys-Asp-Glu-Leu) containing)	PF00067.19(p450:Cytochrome P450)	sp|P21595|CP56_YEAST(Cytochrome P450-DIT2 OS=Saccharomyces cerevisiae (strain ATCC 204508 / S288c) OX=559292 GN=DIT2 PE=1 SV=2)
gene8260	AFUB_032260	alpha/beta superfamily hydrolase, putative	1221	9	327	0.48	19.7	0.48	19.7	41.5595	5.37711	4.03e-84	2.92e-83	yes	up	EDP55163.1(alpha/beta superfamily hydrolase, putative [Aspergillus fumigatus A1163])	GO:0016787(molecular_function:hydrolase activity); GO:0008152(biological_process:metabolic process)	K06889	K06889		COG1073(S:Function unknown)	COG1073(Hydrolase)	PF12697.4(Abhydrolase_6:Alpha/beta hydrolase family); PF01738.15(DLH:Dienelactone hydrolase family)	sp|Q01609|Y2218_PSEAE(Uncharacterized protein PA2218 OS=Pseudomonas aeruginosa (strain ATCC 15692 / DSM 22644 / CIP 104116 / JCM 14847 / LMG 12228 / 1C / PRS 101 / PAO1) OX=208964 GN=PA2218 PE=1 SV=2)
gene2378	AFUB_074120	cytochrome P450 monooxygenase, putative	1575	12.96	467.54	0.32	8.58	0.32	8.58	41.2647	5.36684	2.06e-119	1.88e-118	yes	up	EDP49385.1(cytochrome P450 monooxygenase, putative [Aspergillus fumigatus A1163])	GO:0004497(molecular_function:monooxygenase activity); GO:0008202(biological_process:steroid metabolic process); GO:0020037(molecular_function:heme binding); GO:0016021(cellular_component:integral component of membrane); GO:0016705(molecular_function:oxidoreductase activity, acting on paired donors, with incorporation or reduction of molecular oxygen); GO:0006118(biological_process:obsolete elect…				COG2124(S:Function unknown)	COG2124(Conserved hypothetical, protein)	PF00067.19(p450:Cytochrome P450)	sp|Q4WZ65|EASM_ASPFU(Cytochrome P450 monooxygenase easM OS=Neosartorya fumigata (strain ATCC MYA-4609 / Af293 / CBS 101355 / FGSC A1100) OX=330879 GN=easM PE=1 SV=1)
gene6444	AFUB_045580	C6 transcription factor, putative	1845	0	18	0	10.41	0	10.41	41.1782	5.36381	5.15e-06	9.66e-06	yes	up	EDP53382.1(C6 transcription factor, putative [Aspergillus fumigatus A1163])	GO:1900376(biological_process:regulation of secondary metabolite biosynthetic process); GO:0043944(biological_process:negative regulation of asexual sporulation resulting in formation of a cellular spore); GO:0016102(biological_process:diterpenoid biosynthetic process)				ENOG410Y9VW(K:Transcription); COG1234(S:Function unknown); ENOG410Y9ND(S:Function unknown)	ENOG410Y9VW(-); COG1234(Zinc phosphodiesterase, which displays some tRNA 3'- processing endonuclease activity. Probably involved in tRNA maturation, by removing a 3'-trailer from precursor tRNA (By similarity)); ENOG410Y9ND(-)
gene8432	AFUB_000220	xylosidase/arabinosidase, putative	1542	0	18	0	0.81	0	0.81	41.1782	5.36381	5.15e-06	9.66e-06	yes	up	EDP55332.1(xylosidase/arabinosidase, putative [Aspergillus fumigatus A1163])	GO:0005975(biological_process:carbohydrate metabolic process); GO:0016798(molecular_function:hydrolase activity, acting on glycosyl bonds); GO:0008152(biological_process:metabolic process); GO:0004553(molecular_function:hydrolase activity, hydrolyzing O-glycosyl compounds)				COG3507(G:Carbohydrate transport and metabolism)	COG3507(hydrolase family 43)	PF04616.11(Glyco_hydro_43:Glycosyl hydrolases family 43)	sp|A7LXT8|GH43A_BACO1(Non-reducing end alpha-L-arabinofuranosidase BoGH43A OS=Bacteroides ovatus (strain ATCC 8483 / DSM 1896 / JCM 5824 / NCTC 11153) OX=411476 GN=BACOVA_02654 PE=1 SV=1)
gene5437	AFUB_035540	integral membrane protein	1170	0	18	0	1.15	0	1.15	41.1782	5.36381	5.15e-06	9.66e-06	yes	up	XP_754259.1(integral membrane protein [Aspergillus fumigatus Af293])	GO:0003824(molecular_function:catalytic activity); GO:0016021(cellular_component:integral component of membrane); GO:0016020(cellular_component:membrane); GO:0016052(biological_process:carbohydrate catabolic process); GO:0030246(molecular_function:carbohydrate binding)				ENOG4111GYP(S:Function unknown)	ENOG4111GYP(integral membrane protein)	PF16010.2(CDH-cyt:Cytochrome domain of cellobiose dehydrogenase); PF03188.13(Cytochrom_B561:Eukaryotic cytochrome b561)
gene6284	AFUB_043980	cytochrome P450 monooxygenase, putative	1686	1	36	0.04	1.45	0.04	1.45	41.1782	5.36381	1.14e-10	2.68e-10	yes	up	EDP53226.1(cytochrome P450 monooxygenase, putative [Aspergillus fumigatus A1163])	GO:0004497(molecular_function:monooxygenase activity); GO:0020037(molecular_function:heme binding); GO:0016705(molecular_function:oxidoreductase activity, acting on paired donors, with incorporation or reduction of molecular oxygen); GO:0006118(biological_process:obsolete electron transport); GO:0005506(molecular_function:iron ion binding); GO:0055114(biological_process:oxidation-reduction proces…	K00517	CYP81F		COG2124(S:Function unknown)	COG2124(-)	PF00067.19(p450:Cytochrome P450)	sp|Q08477|CP4F3_HUMAN(Docosahexaenoic acid omega-hydroxylase CYP4F3 OS=Homo sapiens OX=9606 GN=CYP4F3 PE=1 SV=2)
gene1578	AFUB_080390	dioxygenase, putative	1044	0	18	0	1.34	0	1.34	41.1782	5.36381	5.15e-06	9.66e-06	yes	up	XP_747536.1(dioxygenase, putative [Aspergillus fumigatus Af293])	GO:0055114(biological_process:oxidation-reduction process); GO:0051213(molecular_function:dioxygenase activity)				COG1917(S:Function unknown); ENOG410YJPF(S:Function unknown)	COG1917(Fungal specific transcription factor domain); ENOG410YJPF(-)	PF07883.8(Cupin_2:Cupin domain); PF05899.9(Cupin_3:Protein of unknown function (DUF861))	sp|P42106|QDOI_BACSU(Quercetin 2,3-dioxygenase OS=Bacillus subtilis (strain 168) OX=224308 GN=qdoI PE=1 SV=2)
gene5938	AFUB_040550	short-chain dehydrogenase/reductase family protein, putative	744	0	17.9	0	2.18	0	2.18	40.9494	5.35577	5.48e-06	1.03e-05	yes	up	OXN17075.1(hypothetical protein CDV57_08334 [Aspergillus fumigatus])	GO:0016491(molecular_function:oxidoreductase activity); GO:0055114(biological_process:oxidation-reduction process); GO:0000166(molecular_function:nucleotide binding)				COG1028(P:Inorganic ion transport and metabolism)	COG1028(cation transport)	PF00106.22(adh_short:short chain dehydrogenase); PF13561.3(adh_short_C2:Enoyl-(Acyl carrier protein) reductase)	sp|A0A1B4XBH5|SDNK_SORAA(Short-chain dehydrogenase sdnK OS=Sordaria araneosa OX=573841 GN=sdnK PE=3 SV=1)
gene507	AFUB_094010	integral membrane protein	1083	5	179	0.19	7.68	0.19	7.68	40.9494	5.35577	7.53e-47	3.79e-46	yes	up	XP_747650.2(integral membrane protein [Aspergillus fumigatus Af293])	GO:0016021(cellular_component:integral component of membrane); GO:0016020(cellular_component:membrane)				ENOG4110B76(S:Function unknown); ENOG4110AUR(S:Function unknown); ENOG4110AGP(S:Function unknown)	ENOG4110B76(-); ENOG4110AUR(-); ENOG4110AGP(-)
gene5415	AFUB_035320	extracellular lipase, putative	1278	42.8	1521.02	1.49	50.92	1.49	50.92	40.6496	5.34517	0	0	yes	up	EDP52369.1(extracellular lipase, putative [Aspergillus fumigatus A1163])	GO:0016787(molecular_function:hydrolase activity); GO:0046486(biological_process:glycerolipid metabolic process); GO:0004806(molecular_function:triglyceride lipase activity); GO:0009062(biological_process:fatty acid catabolic process)	K01046	lip, TGL2	map00561(Glycerolipid metabolism)	COG2272(S:Function unknown)	COG2272(-)	PF00135.25(COesterase:Carboxylesterase family); PF07859.10(Abhydrolase_3:alpha/beta hydrolase fold)	sp|D4B1N9|LIP3_ARTBC(Probable secreted lipase ARB_02369 OS=Arthroderma benhamiae (strain ATCC MYA-4681 / CBS 112371) OX=663331 GN=ARB_02369 PE=1 SV=1)
gene3387	AFUB_067200	GABA permease, putative	1713	104	3643	2.57	78.93	2.57	78.93	40.0674	5.32436	0	0	yes	up	EDP50382.1(GABA permease, putative [Aspergillus fumigatus A1163])	GO:0003333(biological_process:amino acid transmembrane transport); GO:0016021(cellular_component:integral component of membrane); GO:0015171(molecular_function:amino acid transmembrane transporter activity)				COG0531(S:Function unknown)	COG0531(Conserved hypothetical, protein)	PF13520.3(AA_permease_2:Amino acid permease); PF00324.18(AA_permease:Amino acid permease)	sp|P19807|HNM1_YEAST(Choline transport protein OS=Saccharomyces cerevisiae (strain ATCC 204508 / S288c) OX=559292 GN=HNM1 PE=1 SV=1)
gene573	AFUB_094670	very-long-chain acyl-CoA synthetase family protein (CefD1), putative	1899	9	314	0.28	11	0.28	11	39.9073	5.31858	1e-80	7.07e-80	yes	up	EDP47620.1(very-long-chain acyl-CoA synthetase family protein (CefD1), putative [Aspergillus fumigatus A1163])	GO:0016021(cellular_component:integral component of membrane); GO:0016874(molecular_function:ligase activity); GO:0008152(biological_process:metabolic process)				ENOG410XQ8T(H:Coenzyme transport and metabolism)	ENOG410XQ8T(Catalyzes a mechanistically unusual reaction, the ATP- dependent insertion of CO2 between the N7 and N8 nitrogen atoms of 7,8-diaminopelargonic acid (DAPA) to form an ureido ring (By similarity))	PF00501.25(AMP-binding:AMP-binding enzyme); PF13193.3(AMP-binding_C:AMP-binding enzyme C-terminal domain)	sp|Q8J0E9|CEFD1_ACRCH(Isopenicillin N epimerase component 1 OS=Acremonium chrysogenum OX=5044 GN=cefD1 PE=3 SV=1)
gene2126	AFUB_085830	cytochrome P450, putative	1494	20.91	722.46	0.86	33.75	0.86	33.75	39.5207	5.30454	4.22e-183	5.31e-182	yes	up	EDP49134.1(cytochrome P450, putative [Aspergillus fumigatus A1163])	GO:0004497(molecular_function:monooxygenase activity); GO:0020037(molecular_function:heme binding); GO:0050214(molecular_function:progesterone monooxygenase activity); GO:0016705(molecular_function:oxidoreductase activity, acting on paired donors, with incorporation or reduction of molecular oxygen); GO:0006118(biological_process:obsolete electron transport); GO:0005506(molecular_function:iron io…				COG2124(S:Function unknown)	COG2124(Fungal specific transcription factor domain)	PF00067.19(p450:Cytochrome P450)	sp|A1DA63|FTME_NEOFI(Fumitremorgin C synthase OS=Neosartorya fischeri (strain ATCC 1020 / DSM 3700 / CBS 544.65 / FGSC A1164 / JCM 1740 / NRRL 181 / WB 181) OX=331117 GN=ftmP450-2 PE=3 SV=1)
gene4020	AFUB_050120	oxidoreductase, short chain dehydrogenase/reductase family	729	23.58	810.99	1.25	43.01	1.25	43.01	39.3402	5.29793	3.05e-205	4.26e-204	yes	up	EDP51010.1(oxidoreductase, short chain dehydrogenase/reductase family [Aspergillus fumigatus A1163])	GO:0006633(biological_process:fatty acid biosynthetic process); GO:0005835(cellular_component:fatty acid synthase complex); GO:0004316(molecular_function:3-oxoacyl-[acyl-carrier-protein] reductase (NADPH) activity); GO:0055114(biological_process:oxidation-reduction process); GO:0042967(biological_process:acyl-carrier-protein biosynthetic process)				COG1028(S:Function unknown)	COG1028(-)	PF00106.22(adh_short:short chain dehydrogenase); PF13561.3(adh_short_C2:Enoyl-(Acyl carrier protein) reductase); PF08659.7(KR:KR domain)	sp|Q9ZNN8|BUDC_CORGT(L-2,3-butanediol dehydrogenase OS=Corynebacterium glutamicum OX=1718 GN=budC PE=1 SV=1)
gene590	AFUB_094840	conserved hypothetical protein	1101	24.41	834.57	5.73	59.76	5.73	59.76	39.1075	5.28937	4.3e-211	6.18e-210	yes	up	EDP47637.1(conserved hypothetical protein [Aspergillus fumigatus A1163])					COG4301(S:Function unknown); ENOG410YM11(S:Function unknown)	COG4301(-); ENOG410YM11(-)	PF10017.6(Methyltransf_33:Histidine-specific methyltransferase, SAM-dependent)	sp|Q4WD44|FMPB_ASPFU(N-methyltransferas fmpB OS=Neosartorya fumigata (strain ATCC MYA-4609 / Af293 / CBS 101355 / FGSC A1100) OX=330879 GN=fmpB PE=2 SV=1)
gene9551	AFUB_011360	conserved histidine-rich protein	738	0	17.09	0	2.11	0	2.11	39.0964	5.28896	9.12e-06	1.68e-05	yes	up	XP_752557.1(conserved histidine-rich protein [Aspergillus fumigatus Af293])	GO:0019867(cellular_component:outer membrane)				ENOG4110B6V(S:Function unknown)	ENOG4110B6V(-)	PF05433.12(Rick_17kDa_Anti:Glycine zipper 2TM domain)
gene3341	AFUB_066710	GPI anchored protein, putative	2943	175	5966	3.26	127.74	3.26	127.74	38.9951	5.28522	0	0	yes	up	EDP50336.1(GPI anchored protein, putative [Aspergillus fumigatus A1163])					ENOG4110BHE(S:Function unknown); ENOG410YQ4V(S:Function unknown)	ENOG4110BHE(GPI anchored protein); ENOG410YQ4V(-)
gene2184	AFUB_086400	hypothetical protein	1404	27	916	1.2	46.22	1.2	46.22	38.8058	5.2782	2.11e-231	3.28e-230	yes	up	EDP49192.1(hypothetical protein AFUB_086400 [Aspergillus fumigatus A1163])					ENOG4111Q1A(S:Function unknown)	ENOG4111Q1A(-)
gene1670	AFUB_081300	N,N-dimethylglycine oxidase, putative	2544	14.77	497.25	0.32	12.47	0.32	12.47	38.5087	5.26711	1.66e-126	1.57e-125	yes	up	XP_747448.1(N,N-dimethylglycine oxidase, putative [Aspergillus fumigatus Af293])	GO:0005737(cellular_component:cytoplasm); GO:0006566(biological_process:threonine metabolic process); GO:0006563(biological_process:L-serine metabolic process); GO:0004047(molecular_function:aminomethyltransferase activity); GO:0006546(biological_process:glycine catabolic process); GO:0032259(biological_process:methylation); GO:0055114(biological_process:oxidation-reduction process); GO:0016491(m…				COG0404(S:Function unknown); COG0665(S:Function unknown)	COG0404(-); COG0665(-)	PF01571.18(GCV_T:Aminomethyltransferase folate-binding domain); PF01266.21(DAO:FAD dependent oxidoreductase); PF08669.8(GCV_T_C:Glycine cleavage T-protein C-terminal barrel domain); PF16350.2(FAO_M:FAD dependent oxidoreductase central domain)	sp|Q9AGP8|DMGO_ARTGO(Dimethylglycine oxidase OS=Arthrobacter globiformis OX=1665 GN=dmg PE=1 SV=1)
gene8578	AFUB_001680	DEAD/DEAH box DNA helicase (Mer3), putative	4320	5	168	0.06	2.36	0.06	2.36	38.433	5.26427	5.81e-44	2.83e-43	yes	up	EDP55473.1(DEAD/DEAH box DNA helicase (Mer3), putative [Aspergillus fumigatus A1163])	GO:0016787(molecular_function:hydrolase activity); GO:0008152(biological_process:metabolic process); GO:0008026(molecular_function:ATP-dependent helicase activity); GO:0097159(molecular_function:organic cyclic compound binding); GO:0004386(molecular_function:helicase activity); GO:0003676(molecular_function:nucleic acid binding); GO:1901363(molecular_function:heterocyclic compound binding); GO:00…	K15271	HFM1, MER3		COG1204(L:Replication, recombination and repair)	COG1204(helicase)	PF02889.13(Sec63:Sec63 Brl domain); PF00270.26(DEAD:DEAD/DEAH box helicase); PF04851.12(ResIII:Type III restriction enzyme, res subunit); PF13604.3(AAA_30:AAA domain)	sp|P51979|HFM1_YEAST(ATP-dependent DNA helicase MER3 OS=Saccharomyces cerevisiae (strain ATCC 204508 / S288c) OX=559292 GN=HFM1 PE=1 SV=3)
gene4236	AFUB_052280	lipase, putative	1023	68	2284	4.6	174.2	4.6	174.2	38.4195	5.26377	0	0	yes	up	XP_747967.1(lipase, putative [Aspergillus fumigatus Af293])	GO:0016787(molecular_function:hydrolase activity); GO:0046486(biological_process:glycerolipid metabolic process); GO:0004806(molecular_function:triglyceride lipase activity); GO:0008152(biological_process:metabolic process); GO:0016042(biological_process:lipid catabolic process)	K01046	lip, TGL2	map00561(Glycerolipid metabolism)	COG0657(S:Function unknown)	COG0657(-)	PF07859.10(Abhydrolase_3:alpha/beta hydrolase fold); PF00326.18(Peptidase_S9:Prolyl oligopeptidase family); PF00135.25(COesterase:Carboxylesterase family)	sp|Q9US38|YFZ3_SCHPO(AB hydrolase superfamily protein C1039.03 OS=Schizosaccharomyces pombe (strain 972 / ATCC 24843) OX=284812 GN=SPAC1039.03 PE=3 SV=1)
gene1001	AFUB_087470	hypothetical protein	492	33	1106	0.9	34.75	0.9	34.75	38.3359	5.26063	8.5e-279	1.49e-277	yes	up	XP_746842.1(hypothetical protein AFUA_7G00880 [Aspergillus fumigatus Af293])	GO:0006804(biological_process:obsolete peroxidase reaction); GO:0016021(cellular_component:integral component of membrane); GO:0006979(biological_process:response to oxidative stress); GO:0098869(biological_process:cellular oxidant detoxification); GO:0004601(molecular_function:peroxidase activity); GO:0055114(biological_process:oxidation-reduction process)				ENOG410YCQ0(S:Function unknown)	ENOG410YCQ0(Peroxidase, family 2)
gene5731	AFUB_038480	conserved hypothetical protein	1722	0	16.56	0	0.65	0	0.65	37.884	5.24352	1.27e-05	2.33e-05	yes	up	EDP52679.1(conserved hypothetical protein [Aspergillus fumigatus A1163])	GO:0055114(biological_process:oxidation-reduction process); GO:0016491(molecular_function:oxidoreductase activity)				ENOG41102ST(S:Function unknown)	ENOG41102ST(FAD binding domain protein)	PF13434.3(K_oxygenase:L-lysine 6-monooxygenase (NADPH-requiring)); PF13738.3(Pyr_redox_3:Pyridine nucleotide-disulphide oxidoreductase); PF07992.11(Pyr_redox_2:Pyridine nucleotide-disulphide oxidoreductase); PF05834.9(Lycopene_cycl:Lycopene cyclase protein)
gene7752	AFUB_027200	C6 finger domain protein, putative	3177	0	16.41	0	0.32	0	0.32	37.5408	5.23039	1.4e-05	2.56e-05	yes	up	EDP54660.1(C6 finger domain protein, putative [Aspergillus fumigatus A1163])	GO:0005634(cellular_component:nucleus); GO:0006357(biological_process:regulation of transcription from RNA polymerase II promoter); GO:0008270(molecular_function:zinc ion binding); GO:0000981(molecular_function:RNA polymerase II transcription factor activity, sequence-specific DNA binding)				ENOG410Y6GS(S:Function unknown)	ENOG410Y6GS(C6 finger domain protein)	PF11951.5(Fungal_trans_2:Fungal specific transcription factor domain); PF00172.15(Zn_clus:Fungal Zn(2)-Cys(6) binuclear cluster domain)	sp|O74308|YOG2_SCHPO(Uncharacterized transcriptional regulatory protein C15D4.02 OS=Schizosaccharomyces pombe (strain 972 / ATCC 24843) OX=284812 GN=SPBC15D4.02 PE=3 SV=3)
gene4021	AFUB_050130	geranylgeranyl pyrophosphate synthase, putative	1359	92.43	3007.01	0.85	56.49	0.85	56.49	37.2123	5.21771	0	0	yes	up	EDP51011.1(geranylgeranyl pyrophosphate synthase, putative [Aspergillus fumigatus A1163])	GO:0008299(biological_process:isoprenoid biosynthetic process); GO:0016740(molecular_function:transferase activity)				COG0142(S:Function unknown)	COG0142(-)	PF00348.14(polyprenyl_synt:Polyprenyl synthetase); PF03936.13(Terpene_synth_C:Terpene synthase family, metal binding domain)	sp|A1C8C3|OPHFS_ASPCL(Ophiobolin F synthase OS=Aspergillus clavatus (strain ATCC 1007 / CBS 513.65 / DSM 816 / NCTC 3887 / NRRL 1) OX=344612 GN=ACLA_076850 PE=1 SV=1)
gene6295	AFUB_044090	endo-1,4-beta-glucanase, putative	1029	0	16	0	1.21	0	1.21	36.6029	5.19388	1.82e-05	3.29e-05	yes	up	XP_748707.1(endo-1,4-beta-glucanase, putative [Aspergillus fumigatus Af293])	GO:0030248(molecular_function:cellulose binding); GO:0005975(biological_process:carbohydrate metabolic process); GO:0008810(molecular_function:cellulase activity); GO:0005982(biological_process:starch metabolic process); GO:0005985(biological_process:sucrose metabolic process); GO:0005576(cellular_component:extracellular region); GO:0009251(biological_process:glucan catabolic process); GO:0004553…	K01179	E3.2.1.4	map00500(Starch and sucrose metabolism)	ENOG410YBW9(S:Function unknown); ENOG4111EC2(G:Carbohydrate transport and metabolism)	ENOG410YBW9(germin-like protein); ENOG4111EC2(Glycosyl hydrolase family 61)	PF03443.11(Glyco_hydro_61:Glycosyl hydrolase family 61); PF00734.15(CBM_1:Fungal cellulose binding domain)	sp|O14405|GUN4_HYPJE(Endoglucanase-4 OS=Hypocrea jecorina OX=51453 GN=cel61a PE=1 SV=1)
gene2065	AFUB_085230	NB-ARC and TPR domain protein	2604	0	16	0	0.39	0	0.39	36.6029	5.19388	1.82e-05	3.29e-05	yes	up	XP_747068.1(NB-ARC and TPR domain protein [Aspergillus fumigatus Af293])	GO:0006952(biological_process:defense response); GO:0043531(molecular_function:ADP binding)				ENOG410ZHQN(S:Function unknown); COG4886(S:Function unknown); ENOG410ZP07(S:Function unknown)	ENOG410ZHQN(tetratricopeptide repeat domain-containing protein); COG4886(tetratricopeptide repeat domain-containing protein); ENOG410ZP07(NB-ARC domain)	PF00931.19(NB-ARC:NB-ARC domain); PF13424.3(TPR_12:Tetratricopeptide repeat)	sp|Q9SX38|DRL4_ARATH(Putative disease resistance protein At1g50180 OS=Arabidopsis thaliana OX=3702 GN=At1g50180 PE=3 SV=2)
gene5384	AFUB_035020	conserved hypothetical protein	405	1	32	0.42	13.69	0.42	13.69	36.6029	5.19388	1.35e-09	3.03e-09	yes	up	EDP52338.1(conserved hypothetical protein [Aspergillus fumigatus A1163])					ENOG4110B2R(S:Function unknown); ENOG4110B00(S:Function unknown); ENOG4110B9T(S:Function unknown); ENOG4111Y2D(S:Function unknown); ENOG410YD7Y(S:Function unknown)	ENOG4110B2R(-); ENOG4110B00(-); ENOG4110B9T(-); ENOG4111Y2D(mucin 20, cell surface associated); ENOG410YD7Y(mucin 20, cell surface associated)
gene4777	AFUB_057700	conserved hypothetical protein	276	0	16	0	1.93	0	1.93	36.6029	5.19388	1.82e-05	3.29e-05	yes	up	EDP51752.1(conserved hypothetical protein [Aspergillus fumigatus A1163])	GO:0043944(biological_process:negative regulation of asexual sporulation resulting in formation of a cellular spore); GO:1900376(biological_process:regulation of secondary metabolite biosynthetic process); GO:0005634(cellular_component:nucleus); GO:0006357(biological_process:regulation of transcription from RNA polymerase II promoter); GO:0008270(molecular_function:zinc ion binding); GO:0016102(b…				ENOG41117W3(S:Function unknown)	ENOG41117W3(-)
gene6630	AFUB_047430	conserved hypothetical protein	468	0	16	0	3.41	0	3.41	36.6029	5.19388	1.82e-05	3.29e-05	yes	up	XP_748418.1(conserved hypothetical protein [Aspergillus fumigatus Af293])					ENOG41122PC(S:Function unknown)	ENOG41122PC(-)
gene2160	AFUB_086160	methionine aminopeptidase, type II, putative	1686	478.02	15229.2	11.64	337.18	11.64	337.18	36.4415	5.18751	0	0	yes	up	EDP49168.1(methionine aminopeptidase, type II, putative [Aspergillus fumigatus A1163])	GO:0005737(cellular_component:cytoplasm); GO:0070084(biological_process:protein initiator methionine removal); GO:1902086(biological_process:fumagillin biosynthetic process); GO:0070006(molecular_function:metalloaminopeptidase activity); GO:0006508(biological_process:proteolysis); GO:0046872(molecular_function:metal ion binding)	K01265	map		COG0024(K:Transcription)	COG0024(-)	PF00557.21(Peptidase_M24:Metallopeptidase family M24)	sp|Q4WAY7|MAP21_ASPFU(Methionine aminopeptidase 2-1 OS=Neosartorya fumigata (strain ATCC MYA-4609 / Af293 / CBS 101355 / FGSC A1100) OX=330879 GN=AFUA_8G00410 PE=3 SV=2)
gene8485	AFUB_000750	toxin biosynthesis protein Tri7-like, putative	1290	199	6319	9.83	355.84	9.83	355.84	36.3212	5.18274	0	0	yes	up	EDP55384.1(toxin biosynthesis protein Tri7-like, putative [Aspergillus fumigatus A1163])	GO:0016021(cellular_component:integral component of membrane)				ENOG410YCJU(S:Function unknown); ENOG4110AIK(S:Function unknown); ENOG4111MU2(S:Function unknown); ENOG4111RV6(S:Function unknown)	ENOG410YCJU(-); ENOG4110AIK(-); ENOG4111MU2(-); ENOG4111RV6(toxin biosynthesis protein)	PF13813.3(MBOAT_2:Membrane bound O-acyl transferase family)	sp|Q4WLC8|PYR8_ASPFU(Acetyltransferase pyr8 OS=Neosartorya fumigata (strain ATCC MYA-4609 / Af293 / CBS 101355 / FGSC A1100) OX=330879 GN=pyr8 PE=1 SV=1)
gene5294	AFUB_034120	adenosine deaminase family protein	1764	210	6615	7	252.05	7	252.05	36.0309	5.17116	0	0	yes	up	XP_754115.2(adenosine deaminase family protein [Aspergillus fumigatus Af293])	GO:0004000(molecular_function:adenosine deaminase activity); GO:0019239(molecular_function:deaminase activity); GO:0009168(biological_process:purine ribonucleoside monophosphate biosynthetic process); GO:0006144(biological_process:purine nucleobase metabolic process)	K01488	add, ADA	map00230(Purine metabolism)	COG1816(S:Function unknown)	COG1816(-)	PF00962.19(A_deaminase:Adenosine/AMP deaminase)	sp|Q2VQV9|ADA2_XENLA(Adenosine deaminase 2 OS=Xenopus laevis OX=8355 GN=ada2 PE=1 SV=1)
gene2123	AFUB_085800	sugar transporter family protein	1563	0	15.65	0	0.69	0	0.69	35.8022	5.16198	2.27e-05	4.07e-05	yes	up	XP_747128.1(sugar transporter family protein [Aspergillus fumigatus Af293])	GO:0022857(molecular_function:transmembrane transporter activity); GO:0016021(cellular_component:integral component of membrane); GO:0055085(biological_process:transmembrane transport); GO:0008643(biological_process:carbohydrate transport)	K08178	JEN		ENOG410XSSD(S:Function unknown)	ENOG410XSSD(Conserved hypothetical, protein)	PF00083.21(Sugar_tr:Sugar (and other) transporter); PF07690.13(MFS_1:Major Facilitator Superfamily); PF12832.4(MFS_1_like:MFS_1 like family); PF11700.5(ATG22:Vacuole effluxer Atg22 like)	sp|P36035|JEN1_YEAST(Carboxylic acid transporter protein homolog OS=Saccharomyces cerevisiae (strain ATCC 204508 / S288c) OX=559292 GN=JEN1 PE=1 SV=1)
gene8404	AFUB_033700	cytochrome P450 monooxygenase, putative	1560	1	31	0.04	1.37	0.04	1.37	35.459	5.14808	2.51e-09	5.58e-09	yes	up	XP_756138.1(cytochrome P450 monooxygenase, putative [Aspergillus fumigatus Af293])	GO:0004497(molecular_function:monooxygenase activity); GO:0020037(molecular_function:heme binding); GO:0016705(molecular_function:oxidoreductase activity, acting on paired donors, with incorporation or reduction of molecular oxygen); GO:0035837(biological_process:ergot alkaloid biosynthetic process); GO:0005506(molecular_function:iron ion binding); GO:0055114(biological_process:oxidation-reductio…	K00517	CYP81F		COG2124(S:Function unknown)	COG2124(short chain dehydrogenase)	PF00067.19(p450:Cytochrome P450)	sp|Q4WZ65|EASM_ASPFU(Cytochrome P450 monooxygenase easM OS=Neosartorya fumigata (strain ATCC MYA-4609 / Af293 / CBS 101355 / FGSC A1100) OX=330879 GN=easM PE=1 SV=1)
gene6669	AFUB_047820	glucan 1,4-alpha-glucosidase, putative	1863	0	15	0	0.54	0	0.54	34.3152	5.10077	3.44e-05	6.1e-05	yes	up	EDP53598.1(glucan 1,4-alpha-glucosidase, putative [Aspergillus fumigatus A1163])	GO:0017177(cellular_component:glucosidase II complex); GO:0005982(biological_process:starch metabolic process); GO:0005985(biological_process:sucrose metabolic process); GO:0000272(biological_process:polysaccharide catabolic process); GO:2001070(molecular_function:starch binding); GO:0004339(molecular_function:glucan 1,4-alpha-glucosidase activity)	K01178	SGA1	map00500(Starch and sucrose metabolism)	COG3387(S:Function unknown)	COG3387(-)	PF00723.18(Glyco_hydro_15:Glycosyl hydrolases family 15); PF00686.16(CBM_20:Starch binding domain)	sp|P69327|AMYG_ASPAW(Glucoamylase OS=Aspergillus awamori OX=105351 GN=GLAA PE=1 SV=1)
gene10122	AFUB_017070	FAD binding oxidoreductase, putative	1353	0	15	0	0.79	0	0.79	34.3152	5.10077	3.44e-05	6.1e-05	yes	up	XP_753135.1(FAD binding oxidoreductase, putative [Aspergillus fumigatus Af293])	GO:0006040(biological_process:amino sugar metabolic process); GO:0050660(molecular_function:flavin adenine dinucleotide binding); GO:0016614(molecular_function:oxidoreductase activity, acting on CH-OH group of donors); GO:0008762(molecular_function:UDP-N-acetylmuramate dehydrogenase activity); GO:0055114(biological_process:oxidation-reduction process)				COG0277(E:Amino acid transport and metabolism)	COG0277(Catalyzes the sequential NAD-dependent oxidations of L- histidinol to L-histidinaldehyde and then to L-histidine (By similarity))	PF01565.20(FAD_binding_4:FAD binding domain); PF08031.9(BBE:Berberine and berberine like)	sp|P08159|HDNO_PSEOX(6-hydroxy-D-nicotine oxidase OS=Pseudarthrobacter oxydans OX=1671 PE=1 SV=2)
gene6550	AFUB_046630	alcohol dehydrogenase, putative	1167	4	119	0.23	7.61	0.23	7.61	34.0292	5.0887	1.97e-31	8.06e-31	yes	up	EDP53484.1(alcohol dehydrogenase, putative [Aspergillus fumigatus A1163])	GO:0000166(molecular_function:nucleotide binding); GO:0008270(molecular_function:zinc ion binding); GO:0055114(biological_process:oxidation-reduction process); GO:0016491(molecular_function:oxidoreductase activity)				COG1062(S:Function unknown)	COG1062(Isoflavone reductase)	PF00107.23(ADH_zinc_N:Zinc-binding dehydrogenase); PF08240.9(ADH_N:Alcohol dehydrogenase GroES-like domain); PF13602.3(ADH_zinc_N_2:Zinc-binding dehydrogenase)	sp|P39849|XYLB_PSEPU(Aryl-alcohol dehydrogenase OS=Pseudomonas putida OX=303 GN=xylB PE=1 SV=1)
gene2024	AFUB_084820	nitrilase, putative	957	25	743	1.86	62.18	1.86	62.18	33.9949	5.08725	1.06e-186	1.36e-185	yes	up	EDP49032.1(nitrilase, putative [Aspergillus fumigatus A1163])	GO:0000257(molecular_function:nitrilase activity); GO:0016810(molecular_function:hydrolase activity, acting on carbon-nitrogen (but not peptide) bonds); GO:0006807(biological_process:nitrogen compound metabolic process); GO:0050898(biological_process:nitrile metabolic process); GO:0019500(biological_process:cyanide catabolic process)				COG0388(S:Function unknown)	COG0388(-)	PF00795.19(CN_hydrolase:Carbon-nitrogen hydrolase)	sp|B6Q5I3|NIT_TALMQ(Nitrilase OS=Talaromyces marneffei (strain ATCC 18224 / CBS 334.59 / QM 7333) OX=441960 GN=PMAA_032480 PE=1 SV=1)
gene5993	AFUB_041100	C2H2 transcription factor (Ace1), putative	2667	42.97	1276.84	0.89	30.36	0.89	30.36	33.9888	5.08699	0	0	yes	up	EDP52937.1(C2H2 transcription factor (Ace1), putative [Aspergillus fumigatus A1163])	GO:0043565(molecular_function:sequence-specific DNA binding); GO:0003676(molecular_function:nucleic acid binding); GO:0071472(biological_process:cellular response to salt stress); GO:0043936(biological_process:asexual sporulation resulting in formation of a cellular spore); GO:0043935(biological_process:sexual sporulation resulting in formation of a cellular spore); GO:0005622(cellular_component:…				ENOG410YYCN(K:Transcription)	ENOG410YYCN(Zinc finger transcription factor)	PF00096.23(zf-C2H2:Zinc finger, C2H2 type)	sp|Q9P8W3|ACE1_HYPJE(Zinc finger transcription factor ace1 OS=Hypocrea jecorina OX=51453 GN=ace1 PE=4 SV=1)
gene2181	AFUB_086370	conserved hypothetical protein	657	11	322	1.5	48.29	1.5	48.29	33.4833	5.06537	6.04e-82	4.31e-81	yes	up	EDP49189.1(conserved hypothetical protein [Aspergillus fumigatus A1163])	GO:0006750(biological_process:glutathione biosynthetic process); GO:0003839(molecular_function:gamma-glutamylcyclotransferase activity)				ENOG4111YID(S:Function unknown); ENOG410ZWFS(S:Function unknown); ENOG4112BXX(S:Function unknown)	ENOG4111YID(-); ENOG410ZWFS(AIG2-like family); ENOG4112BXX(-)	PF06094.9(GGACT:Gamma-glutamyl cyclotransferase, AIG2-like)
gene5342	AFUB_034600	extracellular dioxygenase, putative	1104	0	14.57	0	1	0	1	33.3315	5.05881	4.54e-05	7.98e-05	yes	up	XP_754163.1(extracellular dioxygenase, putative [Aspergillus fumigatus Af293])	GO:0051213(molecular_function:dioxygenase activity); GO:0008199(molecular_function:ferric iron binding); GO:0006725(biological_process:cellular aromatic compound metabolic process); GO:0016702(molecular_function:oxidoreductase activity, acting on single donors with incorporation of molecular oxygen, incorporation of two atoms of oxygen); GO:0003824(molecular_function:catalytic activity); GO:00081…				COG3485(P:Inorganic ion transport and metabolism)	COG3485(C4-dicarboxylate transporter malic acid transport protein)	PF00775.18(Dioxygenase_C:Dioxygenase)
gene7037	AFUB_020050	MYB DNA-binding domain protein	360	0	14.27	0	8.61	0	8.61	32.6452	5.0288	5.51e-05	9.62e-05	yes	up	XP_749434.1(MYB DNA-binding domain protein [Aspergillus fumigatus Af293])	GO:0003682(molecular_function:chromatin binding); GO:0000785(cellular_component:chromatin); GO:0003677(molecular_function:DNA binding)				ENOG4111T4M(K:Transcription)	ENOG4111T4M(SANT)	PF13921.3(Myb_DNA-bind_6:Myb-like DNA-binding domain); PF00249.28(Myb_DNA-binding:Myb-like DNA-binding domain)
gene1754	AFUB_082130	extracellular matrix protein, putative	666	23.6	665.31	2.09	44.51	2.09	44.51	32.2461	5.01105	9.01e-167	1.05e-165	yes	up	XP_747343.1(extracellular matrix protein, putative [Aspergillus fumigatus Af293])					ENOG410YUHQ(S:Function unknown)	ENOG410YUHQ(-)	PF10342.6(GPI-anchored:Ser-Thr-rich glycosyl-phosphatidyl-inositol-anchored membrane family)
gene1620	AFUB_080810	glycosyl hydrolase, putative	930	0	14	0	1.22	0	1.22	32.0275	5.00124	6.56e-05	0.000114055	yes	up	EDP48644.1(glycosyl hydrolase, putative [Aspergillus fumigatus A1163])	GO:0044275(biological_process:cellular carbohydrate catabolic process); GO:0043169(molecular_function:cation binding); GO:0005975(biological_process:carbohydrate metabolic process); GO:0016998(biological_process:cell wall macromolecule catabolic process); GO:0016798(molecular_function:hydrolase activity, acting on glycosyl bonds); GO:0043170(biological_process:macromolecule metabolic process); GO…				COG3757(S:Function unknown)	COG3757(Ankyrin Repeat)	PF01183.17(Glyco_hydro_25:Glycosyl hydrolases family 25)	sp|D4ANU4|LYS_ARTBC(N,O-diacetylmuramidase OS=Arthroderma benhamiae (strain ATCC MYA-4681 / CBS 112371) OX=663331 GN=ARB_05911 PE=1 SV=1)
gene8407	AFUB_033730	tryptophan dimethylallyltransferase FgaPT2	1356	7	195	0.17	6.19	0.17	6.19	31.8641	4.99386	3.59e-50	1.89e-49	yes	up	XP_756141.2(dimethylallyl tryptophan synthase FgaPT2 [Aspergillus fumigatus Af293])	GO:0018342(biological_process:protein prenylation); GO:0004161(molecular_function:dimethylallyltranstransferase activity); GO:1900803(biological_process:brevianamide F metabolic process); GO:0035837(biological_process:ergot alkaloid biosynthetic process); GO:0006694(biological_process:steroid biosynthetic process); GO:0035835(biological_process:indole alkaloid biosynthetic process); GO:1900772(bi…	K14130	FGAPT2		ENOG4111D2Z(O:Posttranslational modification, protein turnover, chaperones); ENOG4111A7U(S:Function unknown); ENOG4110AH0(O:Posttranslational modification, protein turnover, chaperones); ENOG4110BHH(O:Posttranslational modification, protein turnover, chaperones)	ENOG4111D2Z(Tryptophan dimethylallyltransferase); ENOG4111A7U(Dimethylallyl tryptophan synthase); ENOG4110AH0(Tryptophan dimethylallyltransferase); ENOG4110BHH(Tryptophan dimethylallyltransferase)	PF11991.5(Trp_DMAT:Tryptophan dimethylallyltransferase)	sp|Q50EL0|DMAW_ASPFU(Tryptophan dimethylallyltransferase OS=Neosartorya fumigata (strain ATCC MYA-4609 / Af293 / CBS 101355 / FGSC A1100) OX=330879 GN=dmaW PE=1 SV=2)
gene2416	AFUB_074500	C6 finger domain protein, putative	702	11.08	307.15	1.34	41.17	1.34	41.17	31.7085	4.9868	6.04e-78	4.2e-77	yes	up	EDP49423.1(C6 finger domain protein, putative [Aspergillus fumigatus A1163])	GO:0005634(cellular_component:nucleus); GO:0006357(biological_process:regulation of transcription from RNA polymerase II promoter); GO:0008270(molecular_function:zinc ion binding); GO:0000981(molecular_function:RNA polymerase II transcription factor activity, sequence-specific DNA binding)				ENOG4110B34(K:Transcription); ENOG4110AXY(S:Function unknown); ENOG4110BJC(K:Transcription)	ENOG4110B34(C6 transcription factor); ENOG4110AXY(Fungal Zn(2)-Cys(6) binuclear cluster domain); ENOG4110BJC(Transcription factor)	PF00172.15(Zn_clus:Fungal Zn(2)-Cys(6) binuclear cluster domain)
gene6021	AFUB_041370	conserved hypothetical protein	321	191.66	5184.64	2.17	75.88	2.17	75.88	30.9423	4.95151	0	0	yes	up	XP_754838.1(conserved hypothetical protein [Aspergillus fumigatus Af293])					ENOG4110B93(S:Function unknown)	ENOG4110B93(-)
gene5128	AFUB_061200	RING finger domain protein, putative	993	0	13.41	0	1.07	0	1.07	30.6778	4.93912	9.62e-05	0.000164927	yes	up	EDP52086.1(RING finger domain protein, putative [Aspergillus fumigatus A1163])	GO:0033768(cellular_component:SUMO-targeted ubiquitin ligase complex); GO:0006281(biological_process:DNA repair); GO:0035861(cellular_component:site of double-strand break); GO:0005634(cellular_component:nucleus); GO:0008270(molecular_function:zinc ion binding); GO:0044446(cellular_component:intracellular organelle part); GO:1903320(biological_process:regulation of protein modification by small p…				ENOG410YBT3(S:Function unknown); ENOG410XPQV(A:RNA processing and modification)	ENOG410YBT3(-); ENOG410XPQV(PRP19 PSO4 pre-mRNA processing factor 19 homolog (S. cerevisiae))	PF14634.3(zf-RING_5:zinc-RING finger domain); PF13445.3(zf-RING_UBOX:RING-type zinc-finger)	sp|O13826|RFP1_SCHPO(E3 ubiquitin-protein ligase complex slx8-rfp subunit rfp1 OS=Schizosaccharomyces pombe (strain 972 / ATCC 24843) OX=284812 GN=rfp1 PE=1 SV=1)
gene9917	AFUB_015020	C6 transcription factor (UaY), putative	3267	0	13.36	0	0.25	0	0.25	30.5634	4.93373	9.94e-05	0.000170135	yes	up	XP_752915.1(C6 transcription factor (UaY), putative [Aspergillus fumigatus Af293])	GO:0043565(molecular_function:sequence-specific DNA binding); GO:0005634(cellular_component:nucleus); GO:0006355(biological_process:regulation of transcription, DNA-templated); GO:0006357(biological_process:regulation of transcription from RNA polymerase II promoter); GO:0008270(molecular_function:zinc ion binding); GO:0003677(molecular_function:DNA binding); GO:0046872(molecular_function:metal i…				ENOG410ZYG5(K:Transcription)	ENOG410ZYG5(Transcription factor)	PF04082.15(Fungal_trans:Fungal specific transcription factor domain); PF00172.15(Zn_clus:Fungal Zn(2)-Cys(6) binuclear cluster domain)	sp|P49413|UAY_EMENI(Positive regulator of purine utilization OS=Emericella nidulans (strain FGSC A4 / ATCC 38163 / CBS 112.46 / NRRL 194 / M139) OX=227321 GN=uaY PE=4 SV=2)
gene4588	AFUB_055810	conserved hypothetical protein	648	29	770	0.78	24	0.78	24	30.3709	4.92462	9.07e-192	1.19e-190	yes	up	XP_753810.1(conserved hypothetical protein [Aspergillus fumigatus Af293])					ENOG4110BN5(S:Function unknown); ENOG4110AYD(S:Function unknown); ENOG410YPB5(S:Function unknown); ENOG4110AU8(S:Function unknown)	ENOG4110BN5(-); ENOG4110AYD(-); ENOG410YPB5(-); ENOG4110AU8(- Aspergillus niger)
gene7603	AFUB_025700	purine-cytosine permease	1572	0	13.22	0	0.58	0	0.58	30.2431	4.91853	0.000108933	0.000185711	yes	up	EDP54513.1(purine-cytosine permease [Aspergillus fumigatus A1163])	GO:0015205(molecular_function:nucleobase transmembrane transporter activity); GO:0015851(biological_process:nucleobase transport); GO:0005215(molecular_function:transporter activity); GO:0016021(cellular_component:integral component of membrane); GO:0016020(cellular_component:membrane); GO:0055085(biological_process:transmembrane transport)				COG1457(S:Function unknown)	COG1457(2-Nitropropane dioxygenase)	PF02133.12(Transp_cyt_pur:Permease for cytosine/purines, uracil, thiamine, allantoin)	sp|C8V329|FCY2_EMENI(Purine-cytosine permease fcyB OS=Emericella nidulans (strain FGSC A4 / ATCC 38163 / CBS 112.46 / NRRL 194 / M139) OX=227321 GN=fcyB PE=1 SV=1)
gene5261	AFUB_062540	cytochrome P450 oxygenase, putative	1548	86	2254	3.36	100.71	3.36	100.71	29.9792	4.90589	0	0	yes	up	EDP52215.1(cytochrome P450 oxygenase, putative [Aspergillus fumigatus A1163])	GO:0004497(molecular_function:monooxygenase activity); GO:0020037(molecular_function:heme binding); GO:0016021(cellular_component:integral component of membrane); GO:0016705(molecular_function:oxidoreductase activity, acting on paired donors, with incorporation or reduction of molecular oxygen); GO:0005506(molecular_function:iron ion binding); GO:0055114(biological_process:oxidation-reduction pro…				COG2124(S:Function unknown)	COG2124(nad dependent epimerase dehydratase)	PF00067.19(p450:Cytochrome P450)	sp|Q6UEH4|AFLU_ASPPU(Cytodhrome P450 monooxygenase aflU OS=Aspergillus parasiticus (strain ATCC 56775 / NRRL 5862 / SRRC 143 / SU-1) OX=1403190 GN=aflU PE=3 SV=1)
gene6828	AFUB_017950	conserved hypothetical protein	1293	11	288	0.54	16.12	0.54	16.12	29.9478	4.90438	7.3e-73	4.84e-72	yes	up	EDP53752.1(conserved hypothetical protein [Aspergillus fumigatus A1163])					ENOG410XQTM(S:Function unknown)	ENOG410XQTM(Protein of unknown function (DUF2855))	PF11017.5(DUF2855:Protein of unknown function (DUF2855))
gene498	AFUB_093920	hypothetical protein	948	0	13	0	1.1	0	1.1	29.7398	4.89432	0.000125763	0.000213581	yes	up	XP_747641.1(hypothetical protein AFUA_6G04370 [Aspergillus fumigatus Af293])					ENOG4110BED(S:Function unknown); ENOG41113QX(S:Function unknown); ENOG410Z03C(S:Function unknown); COG1472(S:Function unknown)	ENOG4110BED(-); ENOG41113QX(-); ENOG410Z03C(-); COG1472(-)
gene1031	AFUB_087750	hypothetical protein	990	0	13	0	1.04	0	1.04	29.7398	4.89432	0.000125763	0.000213581	yes	up	EDP48065.1(hypothetical protein AFUB_087750 [Aspergillus fumigatus A1163])					ENOG410Y5ED(S:Function unknown)	ENOG410Y5ED(LipA and NB-ARC)	PF07985.9(SRR1:SRR1)
gene10089	AFUB_016740	heat shock protein Awh11/Hsp9, putative	246	0	13	0	10.26	0	10.26	29.7398	4.89432	0.000125763	0.000213581	yes	up	XP_753104.1(heat shock protein Awh11, putative [Aspergillus fumigatus Af293])	GO:0006950(biological_process:response to stress)				ENOG410Y0AR(O:Posttranslational modification, protein turnover, chaperones); ENOG410YW1H(O:Posttranslational modification, protein turnover, chaperones)	ENOG410Y0AR(Heat shock protein); ENOG410YW1H(Heat shock protein)	PF04119.9(HSP9_HSP12:Heat shock protein 9/12)	sp|P50519|HSP9_SCHPO(Heat shock protein hsp9 OS=Schizosaccharomyces pombe (strain 972 / ATCC 24843) OX=284812 GN=hsp9 PE=2 SV=1)
gene2129	AFUB_085860	secreted antimicrobial peptide, putative	306	0	13	0	13.6	0	13.6	29.7398	4.89432	0.000125763	0.000213581	yes	up	XP_747134.2(secreted antimicrobial peptide, putative [Aspergillus fumigatus Af293])	GO:0006952(biological_process:defense response); GO:0045926(biological_process:negative regulation of growth)				ENOG41117SM(S:Function unknown)	ENOG41117SM(-)	PF09117.7(MiAMP1:MiAMP1)
gene1593	AFUB_080540	conserved hypothetical protein	327	0	13	0	10.74	0	10.74	29.7398	4.89432	0.000125763	0.000213581	yes	up	OXN26494.1(hypothetical protein CDV57_04654 [Aspergillus fumigatus])					ENOG411257R(S:Function unknown)	ENOG411257R(-)
gene2023	AFUB_084810	integral membrane protein, putative	1014	4	103	0.15	4.49	0.15	4.49	29.4539	4.88038	3.88e-27	1.46e-26	yes	up	EDP49031.1(integral membrane protein, putative [Aspergillus fumigatus A1163])	GO:0016021(cellular_component:integral component of membrane)				ENOG4111RNB(P:Inorganic ion transport and metabolism); ENOG4111AT0(S:Function unknown); ENOG410YHVJ(S:Function unknown); ENOG410YCPC(S:Function unknown)	ENOG4111RNB(sulfurtransferase); ENOG4111AT0(plasma membrane protein); ENOG410YHVJ(-); ENOG410YCPC(-)
gene90	AFUB_101390	conserved hypothetical protein	1659	6	154	0.22	6.34	0.22	6.34	29.3585	4.87571	9.97e-40	4.56e-39	yes	up	XP_746367.1(conserved hypothetical protein [Aspergillus fumigatus Af293])					ENOG4112DEE(S:Function unknown); ENOG410YNBP(S:Function unknown)	ENOG4112DEE(-); ENOG410YNBP(-)
gene2499	AFUB_075330	hypothetical protein	2076	2	51.01	0.06	1.61	0.06	1.61	29.1736	4.86659	3.22e-14	8.69e-14	yes	up	EDP49504.1(hypothetical protein AFUB_075330 [Aspergillus fumigatus A1163])					ENOG4111YWX(S:Function unknown)	ENOG4111YWX(Conserved hypothetical, protein)	PF11001.5(DUF2841:Protein of unknown function (DUF2841))	sp|Q04608|YD124_YEAST(Uncharacterized protein YDR124W OS=Saccharomyces cerevisiae (strain ATCC 204508 / S288c) OX=559292 GN=YDR124W PE=1 SV=1)
gene8140	AFUB_031060	hypothetical protein	417	0	12.73	0	5.03	0	5.03	29.1221	4.86404	0.000150075	0.000252704	yes	up	XP_755875.1(hypothetical protein AFUA_2G15400 [Aspergillus fumigatus Af293])
gene6507	AFUB_046200	BTB/POZ domain protein	840	11	280	0.99	28.31	0.99	28.31	29.1159	4.86374	1.03e-70	6.7e-70	yes	up	EDP53444.1(BTB/POZ domain protein [Aspergillus fumigatus A1163])					ENOG410XNX8(S:Function unknown); ENOG4112201(S:Function unknown); ENOG410YXAF(S:Function unknown); ENOG410YCUG(S:Function unknown)	ENOG410XNX8(kelch-like); ENOG4112201(Conserved hypothetical, protein); ENOG410YXAF(BTB/POZ domain); ENOG410YCUG(-)	PF00651.28(BTB:BTB/POZ domain)	sp|Q6INL2|KLH30_XENLA(Kelch-like protein 30 OS=Xenopus laevis OX=8355 GN=klhl30 PE=2 SV=1)
gene58	AFUB_101070	conserved hypothetical protein	1071	9	229	0.25	9.18	0.25	9.18	29.1044	4.86316	3.62e-58	2.07e-57	yes	up	EDP47112.1(conserved hypothetical protein [Aspergillus fumigatus A1163])					ENOG4111FV8(S:Function unknown)	ENOG4111FV8(Conserved hypothetical, protein)
gene2330	AFUB_073640	conserved hypothetical protein	1305	2.85	72.33	0.14	4	0.14	4	29.0294	4.85944	1.64e-19	5.16e-19	yes	up	EDP49337.1(conserved hypothetical protein [Aspergillus fumigatus A1163])	GO:0005634(cellular_component:nucleus); GO:0008270(molecular_function:zinc ion binding)	K00565	RNMT	map03015(mRNA surveillance pathway)	ENOG410Y2HJ(S:Function unknown)	ENOG410Y2HJ(C3HC zinc finger domain-containing protein)	PF08600.7(Rsm1:Rsm1-like); PF07967.10(zf-C3HC:C3HC zinc finger-like)
gene992	AFUB_087380	hypothetical protein	399	2	50	0.88	22.29	0.88	22.29	28.596	4.83774	6.07e-14	1.62e-13	yes	up	EDP48027.1(hypothetical protein AFUB_087380 [Aspergillus fumigatus A1163])	GO:0016020(cellular_component:membrane)
gene8259	AFUB_032250	short chain dehydrogenase/reductase, putative	1095	4	98	0.17	4.89	0.17	4.89	28.0241	4.80859	8.75e-26	3.2e-25	yes	up	EDP55162.1(short chain dehydrogenase/reductase, putative [Aspergillus fumigatus A1163])	GO:0000166(molecular_function:nucleotide binding); GO:0055114(biological_process:oxidation-reduction process); GO:0016491(molecular_function:oxidoreductase activity)				COG1028(S:Function unknown); COG3967(M:Cell wall/membrane/envelope biogenesis); ENOG410XX2M(S:Function unknown); COG4221(S:Function unknown)	COG1028(Domain of unknown function (DUF3425)); COG3967(short-chain dehydrogenase reductase); ENOG410XX2M(ADAM metallopeptidase domain); COG4221(serine 3-dehydrogenase activity)	PF00106.22(adh_short:short chain dehydrogenase); PF13561.3(adh_short_C2:Enoyl-(Acyl carrier protein) reductase)	sp|M2YJK1|ADHA_DOTSN(5'-hydroxyaverantin dehydrogenase OS=Dothistroma septosporum (strain NZE10 / CBS 128990) OX=675120 GN=adhA PE=2 SV=1)
gene1433	AFUB_091770	ankyrin repeat protein	1437	0	12	0	0.59	0	0.59	27.4521	4.77885	0.000242589	0.000402442	yes	up	EDP48460.1(ankyrin repeat protein [Aspergillus fumigatus A1163])					ENOG4111AXI(S:Function unknown); ENOG410XUCG(S:Function unknown); ENOG41113A7(S:Function unknown); COG0666(S:Function unknown)	ENOG4111AXI(-); ENOG410XUCG(-); ENOG41113A7(ANK); COG0666(ANK)	PF12796.4(Ank_2:Ankyrin repeats (3 copies)); PF00023.27(Ank:Ankyrin repeat); PF13857.3(Ank_5:Ankyrin repeats (many copies)); PF13637.3(Ank_4:Ankyrin repeats (many copies)); PF13606.3(Ank_3:Ankyrin repeat); PF10138.6(vWA-TerF-like:vWA found in TerF C terminus)	sp|Q8VD46|ASZ1_MOUSE(Ankyrin repeat, SAM and basic leucine zipper domain-containing protein 1 OS=Mus musculus OX=10090 GN=Asz1 PE=1 SV=2)
gene135	AFUB_101820	MFS monosaccharide transporter, putative	1596	0	12	0	0.52	0	0.52	27.4521	4.77885	0.000242589	0.000402442	yes	up	XP_746324.1(MFS monosaccharide transporter, putative [Aspergillus fumigatus Af293])	GO:0022891(molecular_function:substrate-specific transmembrane transporter activity); GO:0016021(cellular_component:integral component of membrane); GO:0055085(biological_process:transmembrane transport); GO:0008643(biological_process:carbohydrate transport)				ENOG410XNQK(S:Function unknown)	ENOG410XNQK(-)	PF00083.21(Sugar_tr:Sugar (and other) transporter); PF07690.13(MFS_1:Major Facilitator Superfamily); PF06779.11(MFS_4:Uncharacterised MFS-type transporter YbfB)	sp|P39932|STL1_YEAST(Sugar transporter STL1 OS=Saccharomyces cerevisiae (strain ATCC 204508 / S288c) OX=559292 GN=STL1 PE=1 SV=2)
gene3901	AFUB_048930	exoinulinase InuD	2112	1	24	0.03	0.74	0.03	0.74	27.4521	4.77885	2.1e-07	4.27e-07	yes	up	EDP50892.1(exoinulinase InuD [Aspergillus fumigatus A1163])	GO:0017177(cellular_component:glucosidase II complex); GO:0005975(biological_process:carbohydrate metabolic process); GO:0005982(biological_process:starch metabolic process); GO:0004575(molecular_function:sucrose alpha-glucosidase activity); GO:0005985(biological_process:sucrose metabolic process); GO:0004553(molecular_function:hydrolase activity, hydrolyzing O-glycosyl compounds)	K01193	INV, sacA	map00052(Galactose metabolism); map00500(Starch and sucrose metabolism)	COG1621(S:Function unknown)	COG1621(FAD dependent oxidoreductase)	PF00251.17(Glyco_hydro_32N:Glycosyl hydrolases family 32 N-terminal domain); PF08244.9(Glyco_hydro_32C:Glycosyl hydrolases family 32 C terminal)	sp|K0E4E1|ECDE_ASPRU(Putative glycosyl hydrolase ecdE OS=Aspergillus rugulosus OX=41736 GN=ecdE PE=1 SV=1)
gene1666	AFUB_081260	peptidyl-arginine deiminase domain protein	1137	1	24	0.06	1.59	0.06	1.59	27.4521	4.77885	2.1e-07	4.27e-07	yes	up	XP_747453.1(peptidyl-arginine deiminase domain protein [Aspergillus fumigatus Af293])	GO:0009446(biological_process:putrescine biosynthetic process); GO:0004668(molecular_function:protein-arginine deiminase activity)	K10536	aguA	map00330(Arginine and proline metabolism)	COG2957(E:Amino acid transport and metabolism)	COG2957(Agmatine deiminase)	PF04371.12(PAD_porph:Porphyromonas-type peptidyl-arginine deiminase)	sp|A4VFL7|AGUA_PSEU5(Agmatine deiminase OS=Pseudomonas stutzeri (strain A1501) OX=379731 GN=aguA PE=3 SV=1)
gene8532	AFUB_001220	tryptophan synthase	1383	181.17	4285.15	8.19	220.32	8.19	220.32	27.0548	4.75781	0	0	yes	up	EDP55430.1(tryptophan synthase [Aspergillus fumigatus A1163])	GO:0006571(biological_process:tyrosine biosynthetic process); GO:0009094(biological_process:L-phenylalanine biosynthetic process); GO:0000162(biological_process:tryptophan biosynthetic process); GO:0006568(biological_process:tryptophan metabolic process); GO:0004834(molecular_function:tryptophan synthase activity)	K01694	TRP	map00260(Glycine, serine and threonine metabolism); map00400(Phenylalanine, tyrosine and tryptophan biosynthesis)	COG0133(E:Amino acid transport and metabolism)	COG0133(The beta subunit is responsible for the synthesis of L- tryptophan from indole and L-serine (By similarity))	PF00291.22(PALP:Pyridoxal-phosphate dependent enzyme)	sp|P13228|TRP_NEUCR(Tryptophan synthase OS=Neurospora crassa (strain ATCC 24698 / 74-OR23-1A / CBS 708.71 / DSM 1257 / FGSC 987) OX=367110 GN=trp-3 PE=1 SV=1)
gene5296	AFUB_034140	hypothetical protein	579	4	94	0.41	5.13	0.41	5.13	26.8802	4.74847	1.07e-24	3.81e-24	yes	up	EDP52250.1(hypothetical protein AFUB_034140 [Aspergillus fumigatus A1163])	GO:0016021(cellular_component:integral component of membrane)				ENOG410Z09C(S:Function unknown)	ENOG410Z09C(-)
gene2138	AFUB_085950	dimethylallyl tryptophan synthase, putative	1323	180	4162	8.61	226.28	8.61	226.28	26.4481	4.72509	0	0	yes	up	EDP49146.1(dimethylallyl tryptophan synthase, putative [Aspergillus fumigatus A1163])	GO:0018342(biological_process:protein prenylation); GO:0016114(biological_process:terpenoid biosynthetic process); GO:0004161(molecular_function:dimethylallyltranstransferase activity); GO:0004659(molecular_function:prenyltransferase activity); GO:0009820(biological_process:alkaloid metabolic process); GO:2001307(biological_process:xanthone-containing compound biosynthetic process); GO:1900793(bi…	K14133	CDPNPT		ENOG4111D2Z(S:Function unknown); ENOG4111A7U(S:Function unknown); ENOG4110AXC(S:Function unknown); ENOG41113A1(O:Posttranslational modification, protein turnover, chaperones)	ENOG4111D2Z(-); ENOG4111A7U(-); ENOG4110AXC(Tryptophan dimethylallyltransferase); ENOG41113A1(Tryptophan dimethylallyltransferase)	PF11991.5(Trp_DMAT:Tryptophan dimethylallyltransferase)	sp|B6HJU1|ROQD_PENRW(Roquefortine prenyltransferase roqD OS=Penicillium rubens (strain ATCC 28089 / DSM 1075 / NRRL 1951 / Wisconsin 54-1255) OX=500485 GN=roqD PE=1 SV=1)
gene2602	AFUB_076360	conserved hypothetical protein	750	24	554	1.1	22.08	1.1	22.08	26.4036	4.72266	1.11e-136	1.09e-135	yes	up	XP_750919.1(conserved hypothetical protein [Aspergillus fumigatus Af293])					ENOG410YAN6(S:Function unknown); ENOG410YICX(S:Function unknown)	ENOG410YAN6(-); ENOG410YICX(-)
gene5448	AFUB_035650	2-dehydropantoate 2-reductase, putative	1245	13	300	0.67	17.63	0.67	17.63	26.3963	4.72226	6.73e-75	4.56e-74	yes	up	EDP52401.1(2-dehydropantoate 2-reductase, putative [Aspergillus fumigatus A1163])	GO:0005737(cellular_component:cytoplasm); GO:0050661(molecular_function:NADP binding); GO:0044710(biological_process:single-organism metabolic process); GO:0008677(molecular_function:2-dehydropantoate 2-reductase activity); GO:0015940(biological_process:pantothenate biosynthetic process); GO:0055114(biological_process:oxidation-reduction process); GO:0016491(molecular_function:oxidoreductase acti…	K00077	panE, apbA	map00770(Pantothenate and CoA biosynthesis)	COG1893(S:Function unknown)	COG1893(-)	PF02558.13(ApbA:Ketopantoate reductase PanE/ApbA); PF08546.8(ApbA_C:Ketopantoate reductase PanE/ApbA C terminal)	sp|Q9HDU6|PANE_SCHPO(Probable 2-dehydropantoate 2-reductase OS=Schizosaccharomyces pombe (strain 972 / ATCC 24843) OX=284812 GN=SPBPB2B2.09c PE=3 SV=1)
gene1948	AFUB_084070	conserved hypothetical protein	1395	5	115	0.3	8.61	0.3	8.61	26.3083	4.71745	8.8e-30	3.5e-29	yes	up	EDP48958.1(conserved hypothetical protein [Aspergillus fumigatus A1163])	GO:0005975(biological_process:carbohydrate metabolic process); GO:0004553(molecular_function:hydrolase activity, hydrolyzing O-glycosyl compounds)				ENOG410XS3S(G:Carbohydrate transport and metabolism)	ENOG410XS3S(hydrolase family 43)	PF04616.11(Glyco_hydro_43:Glycosyl hydrolases family 43)
gene7559	AFUB_025260	cyclohexanone monooxygenase, putative	1806	2	46	0.07	1.71	0.07	1.71	26.3083	4.71745	7.56e-13	1.95e-12	yes	up	XP_755274.1(cyclohexanone monooxygenase, putative [Aspergillus fumigatus Af293])	GO:0050662(molecular_function:coenzyme binding); GO:0050661(molecular_function:NADP binding); GO:0050660(molecular_function:flavin adenine dinucleotide binding); GO:0004499(molecular_function:N,N-dimethylaniline monooxygenase activity); GO:0004497(molecular_function:monooxygenase activity); GO:0000166(molecular_function:nucleotide binding); GO:0019384(biological_process:caprolactam catabolic proc…	K03379	chnB		COG2072(G:Carbohydrate transport and metabolism)	COG2072(cutinase activity)	PF00743.16(FMO-like:Flavin-binding monooxygenase-like); PF07992.11(Pyr_redox_2:Pyridine nucleotide-disulphide oxidoreductase); PF13434.3(K_oxygenase:L-lysine 6-monooxygenase (NADPH-requiring)); PF13738.3(Pyr_redox_3:Pyridine nucleotide-disulphide oxidoreductase); PF13450.3(NAD_binding_8:NAD(P)-binding Rossmann-like domain)	sp|A3U3H1|BVMO_PSEBH(Baeyer-Villiger monooxygenase OS=Pseudooceanicola batsensis (strain ATCC BAA-863 / DSM 15984 / KCTC 12145 / HTCC2597) OX=252305 GN=OB2597_18631 PE=1 SV=1)
gene6133	AFUB_042480	hypothetical protein	2004	63	1429	1.81	47.03	1.81	47.03	25.9452	4.69739	0	0	yes	up	EDP53077.1(hypothetical protein AFUB_042480 [Aspergillus fumigatus A1163])					ENOG41119HW(S:Function unknown)	ENOG41119HW(-)
gene8437	AFUB_000270	MFS sugar transporter, putative	1668	4	90	0.15	3.82	0.15	3.82	25.7364	4.68574	1.31e-23	4.57e-23	yes	up	EDP55337.1(MFS sugar transporter, putative [Aspergillus fumigatus A1163])	GO:0022891(molecular_function:substrate-specific transmembrane transporter activity); GO:0005975(biological_process:carbohydrate metabolic process); GO:0016021(cellular_component:integral component of membrane); GO:0008643(biological_process:carbohydrate transport); GO:0022857(molecular_function:transmembrane transporter activity); GO:0004553(molecular_function:hydrolase activity, hydrolyzing O-g…				ENOG410XNQK(C:Energy production and conversion); ENOG410XNQK(H:Coenzyme transport and metabolism)	ENOG410XNQK(oxidoreductase activity, acting on paired donors, with incorporation or reduction of molecular oxygen, NAD(P)H as one donor, and incorporation of one atom of oxygen); ENOG410XNQK(oxidoreductase activity, acting on paired donors, with incorporation or reduction of molecular oxygen, NAD(P)H as one donor, and incorporation of one atom of oxygen)	PF00083.21(Sugar_tr:Sugar (and other) transporter); PF07690.13(MFS_1:Major Facilitator Superfamily); PF13347.3(MFS_2:MFS/sugar transport protein); PF06609.10(TRI12:Fungal trichothecene efflux pump (TRI12))	sp|P07921|LACP_KLULA(Lactose permease OS=Kluyveromyces lactis (strain ATCC 8585 / CBS 2359 / DSM 70799 / NBRC 1267 / NRRL Y-1140 / WM37) OX=284590 GN=LAC12 PE=3 SV=1)
gene469	AFUB_093630	ER-associated proteolytic system protein Der1, putative	750	0	11.11	0	2.68	0	2.68	25.4161	4.66767	0.000437797	0.000713691	yes	up	XP_747611.1(ER-associated proteolytic system protein Der1, putative [Aspergillus fumigatus Af293])	GO:0030448(biological_process:hyphal growth); GO:0016021(cellular_component:integral component of membrane); GO:0005789(cellular_component:endoplasmic reticulum membrane); GO:0032940(biological_process:secretion by cell); GO:0006357(biological_process:regulation of transcription from RNA polymerase II promoter); GO:0071712(biological_process:ER-associated misfolded protein catabolic process)	K13989	DERL2_3	map04141(Protein processing in endoplasmic reticulum)	COG5291(S:Function unknown)	COG5291(Conserved hypothetical, protein)	PF04511.12(DER1:Der1-like family)	sp|Q8BNI4|DERL2_MOUSE(Derlin-2 OS=Mus musculus OX=10090 GN=Derl2 PE=1 SV=2)
gene816	AFUB_097110	Choline transporter, putative	1338	26	577	0.36	11.61	0.36	11.61	25.3844	4.66587	1.22e-141	1.25e-140	yes	up	XP_001481438.1(amino acid permease, putative [Aspergillus fumigatus Af293])	GO:0003333(biological_process:amino acid transmembrane transport); GO:0016021(cellular_component:integral component of membrane); GO:0015171(molecular_function:amino acid transmembrane transporter activity)				COG0531(S:Function unknown)	COG0531(-)	PF13520.3(AA_permease_2:Amino acid permease); PF00324.18(AA_permease:Amino acid permease)	sp|P19807|HNM1_YEAST(Choline transport protein OS=Saccharomyces cerevisiae (strain ATCC 204508 / S288c) OX=559292 GN=HNM1 PE=1 SV=1)
gene296	AFUB_099490	polyhydroxybutyrate depolymerase, putative	1365	0	11	0	0.57	0	0.57	25.1645	4.65332	0.00047112	0.000766403	yes	up	EDP47348.1(polyhydroxybutyrate depolymerase, putative [Aspergillus fumigatus A1163])	GO:0030248(molecular_function:cellulose binding); GO:0005975(biological_process:carbohydrate metabolic process); GO:0016021(cellular_component:integral component of membrane); GO:0005576(cellular_component:extracellular region); GO:0004553(molecular_function:hydrolase activity, hydrolyzing O-glycosyl compounds); GO:0006508(biological_process:proteolysis); GO:0008236(molecular_function:serine-type…				ENOG4111FH2(S:Function unknown); ENOG410ZJQQ(S:Function unknown)	ENOG4111FH2(poly (3-hydroxybutyrate) depolymerase); ENOG410ZJQQ(Domain-Containing protein)	PF00734.15(CBM_1:Fungal cellulose binding domain); PF10503.6(Esterase_phd:Esterase PHB depolymerase); PF00326.18(Peptidase_S9:Prolyl oligopeptidase family)	sp|O59843|CBHB_ASPAC(1,4-beta-D-glucan cellobiohydrolase B OS=Aspergillus aculeatus OX=5053 GN=cbhB PE=2 SV=1)
gene2547	AFUB_075810	cytochrome P450 monooxygenase, putative	1476	0	11	0	0.52	0	0.52	25.1645	4.65332	0.00047112	0.000766403	yes	up	XP_750865.1(cytochrome P450 monooxygenase, putative [Aspergillus fumigatus Af293])	GO:0004497(molecular_function:monooxygenase activity); GO:0020037(molecular_function:heme binding); GO:0016705(molecular_function:oxidoreductase activity, acting on paired donors, with incorporation or reduction of molecular oxygen); GO:0006118(biological_process:obsolete electron transport); GO:0009055(molecular_function:electron carrier activity); GO:0005506(molecular_function:iron ion binding)…	K00517	CYP81F		COG2124(Q:Secondary metabolites biosynthesis, transport and catabolism)	COG2124(Cytochrome p450)	PF00067.19(p450:Cytochrome P450)	sp|O13317|TRI11_FUSSP(Trichothecene C-15 hydroxylase OS=Fusarium sporotrichioides OX=5514 GN=TRI11 PE=2 SV=1)
gene635	AFUB_095300	short chain dehydrogenase/reductase, putative	831	1	22	0.09	2.26	0.09	2.26	25.1645	4.65332	7.61e-07	1.5e-06	yes	up	EDP47681.1(short chain dehydrogenase/reductase, putative [Aspergillus fumigatus A1163])	GO:0000166(molecular_function:nucleotide binding); GO:0055114(biological_process:oxidation-reduction process); GO:0016491(molecular_function:oxidoreductase activity)				COG1028(S:Function unknown)	COG1028(C2H2 finger domain protein (Zms1))	PF00106.22(adh_short:short chain dehydrogenase); PF13561.3(adh_short_C2:Enoyl-(Acyl carrier protein) reductase); PF08659.7(KR:KR domain)	sp|A0A084R1K1|ATR7_STAC4(Short-chain dehydrogenase/reductase ATR7 OS=Stachybotrys chlorohalonata (strain IBT 40285) OX=1283841 GN=ATR7 PE=3 SV=1)
gene5234	AFUB_062270	integral membrane protein	723	0	11	0	1.4	0	1.4	25.1645	4.65332	0.00047112	0.000766403	yes	up	EDP52188.1(integral membrane protein [Aspergillus fumigatus A1163])	GO:0016021(cellular_component:integral component of membrane)	K18387	PAXB, ATMB, LTMB	map00403(Indole diterpene alkaloid biosynthesis)	ENOG4110AVI(S:Function unknown); ENOG410YMGX(S:Function unknown); ENOG41100QC(S:Function unknown); COG1028(S:Function unknown)	ENOG4110AVI(-); ENOG410YMGX(-); ENOG41100QC(-); COG1028(Dehydrogenase reductase)		sp|A9JPE3|ATMB_ASPFL(Terpene cyclase atmB OS=Aspergillus flavus OX=5059 GN=atmB PE=2 SV=1)
gene2133	AFUB_085900	integral membrane protein	1005	0	11	0	0.86	0	0.86	25.1645	4.65332	0.00047112	0.000766403	yes	up	XP_747138.2(integral membrane protein [Aspergillus fumigatus Af293])	GO:0016021(cellular_component:integral component of membrane); GO:0016020(cellular_component:membrane)				ENOG410XP1S(M:Cell wall/membrane/envelope biogenesis)	ENOG410XP1S(Glycosyl transferase, family 2)	PF03151.13(TPT:Triose-phosphate Transporter family)	sp|Q9LFN3|PT511_ARATH(Probable sugar phosphate/phosphate translocator At5g11230 OS=Arabidopsis thaliana OX=3702 GN=At5g11230 PE=2 SV=1)
gene1667	AFUB_081270	conserved hypothetical protein	852	0	11	0	1.09	0	1.09	25.1645	4.65332	0.00047112	0.000766403	yes	up	EDP48689.1(conserved hypothetical protein [Aspergillus fumigatus A1163])		K07375	TUBB	map04145(Phagosome)	ENOG4111MU1(S:Function unknown); COG5023(S:Function unknown)	ENOG4111MU1(-); COG5023(-)
gene870	AFUB_097620	hypothetical protein	537	0	10.99	0	2.41	0	2.41	25.1416	4.652	0.000474274	0.000770726	yes	up	EDP47058.1(hypothetical protein AFUB_102860 [Aspergillus fumigatus A1163])					ENOG4110B47(S:Function unknown); ENOG4111ZF6(S:Function unknown)	ENOG4110B47(Thioesterase superfamily); ENOG4111ZF6(Thioesterase superfamily)	PF03061.19(4HBT:Thioesterase superfamily)
gene1	AFUB_102860	hypothetical protein	537	0	10.99	0	2.41	0	2.41	25.1416	4.652	0.000474274	0.000770726	yes	up	EDP47058.1(hypothetical protein AFUB_102860 [Aspergillus fumigatus A1163])					ENOG4110B47(S:Function unknown); ENOG4111ZF6(S:Function unknown)	ENOG4110B47(Thioesterase superfamily); ENOG4111ZF6(Thioesterase superfamily member)	PF03061.19(4HBT:Thioesterase superfamily)
gene2319	AFUB_073530	DHHC zinc finger membrane protein	1140	3.42	75.01	0.2	4.94	0.2	4.94	25.0875	4.6489	6.9e-20	2.2e-19	yes	up	EDP49326.1(DHHC zinc finger membrane protein [Aspergillus fumigatus A1163])	GO:0005794(cellular_component:Golgi apparatus); GO:0012505(cellular_component:endomembrane system); GO:0016746(molecular_function:transferase activity, transferring acyl groups); GO:0005783(cellular_component:endoplasmic reticulum); GO:0043229(cellular_component:intracellular organelle); GO:0015629(cellular_component:actin cytoskeleton); GO:0016021(cellular_component:integral component of membran…	K20003	ZDHHC4, SWF1		COG5273(S:Function unknown); ENOG410YBUH(S:Function unknown); ENOG41129CD(S:Function unknown)	COG5273(transcription factor Rap1); ENOG410YBUH(ataxin 10); ENOG41129CD(-)	PF01529.17(zf-DHHC:DHHC palmitoyltransferase)	sp|Q4WN54|SWF1_ASPFU(Palmitoyltransferase swf1 OS=Neosartorya fumigata (strain ATCC MYA-4609 / Af293 / CBS 101355 / FGSC A1100) OX=330879 GN=swf1 PE=3 SV=1)
gene8857	AFUB_004460	conserved hypothetical protein	615	4.55	99.35	0.7	16.75	0.7	16.75	24.9759	4.64247	8.3e-26	3.03e-25	yes	up	EDP55749.1(conserved hypothetical protein [Aspergillus fumigatus A1163])					ENOG4110B4H(S:Function unknown); ENOG411174F(S:Function unknown); ENOG410Z4TK(S:Function unknown)	ENOG4110B4H(-); ENOG411174F(-); ENOG410Z4TK(-)
gene5588	AFUB_037050	conserved hypothetical protein	1944	123	2685	2.66	73.71	2.66	73.71	24.9692	4.64208	0	0	yes	up	EDP52539.1(conserved hypothetical protein [Aspergillus fumigatus A1163])					COG3673(S:Function unknown)	COG3673(Conserved hypothetical, protein)	PF09994.6(DUF2235:Uncharacterized alpha/beta hydrolase domain (DUF2235))	sp|P39992|YEC3_YEAST(Uncharacterized protein YEL023C OS=Saccharomyces cerevisiae (strain ATCC 204508 / S288c) OX=559292 GN=YEL023C PE=1 SV=1)
gene2180	AFUB_086360	nonribosomal peptide synthase, putative	6636	29	629	0.22	5.62	0.22	5.62	24.8095	4.63282	8.38e-154	9.25e-153	yes	up	EDP49188.1(nonribosomal peptide synthase, putative [Aspergillus fumigatus A1163])	GO:1900809(biological_process:fumigaclavine C biosynthetic process); GO:0016853(molecular_function:isomerase activity); GO:0031505(biological_process:fungal-type cell wall organization); GO:0009820(biological_process:alkaloid metabolic process); GO:1900805(biological_process:brevianamide F biosynthetic process); GO:0035690(biological_process:cellular response to drug); GO:0009405(biological_proce…	K18281	FTMA		COG1020(Q:Secondary metabolites biosynthesis, transport and catabolism); ENOG410XPD8(Q:Secondary metabolites biosynthesis, transport and catabolism)	COG1020(Cytochrome p450); ENOG410XPD8(non-ribosomal peptide synthetase)	PF00501.25(AMP-binding:AMP-binding enzyme); PF00668.17(Condensation:Condensation domain); PF00550.22(PP-binding:Phosphopantetheine attachment site); PF13193.3(AMP-binding_C:AMP-binding enzyme C-terminal domain)	sp|B9WZX0|FTMA_ASPFM(Nonribosomal peptide synthetase 13 OS=Neosartorya fumigata OX=746128 GN=NRPS13 PE=1 SV=1)
gene6609	AFUB_047220	sarcosine oxidase, putative	1146	3	64	0.17	4.19	0.17	4.19	24.4019	4.60892	3.82e-17	1.13e-16	yes	up	EDP53540.1(sarcosine oxidase, putative [Aspergillus fumigatus A1163])	GO:0055114(biological_process:oxidation-reduction process); GO:0016491(molecular_function:oxidoreductase activity)	K00301	E1.5.3.1	map00260(Glycine, serine and threonine metabolism)	COG0665(T:Signal transduction mechanisms)	COG0665(SRSF protein kinase)	PF01266.21(DAO:FAD dependent oxidoreductase); PF00890.21(FAD_binding_2:FAD binding domain)	sp|Q827H4|MSOX_STRAW(Monomeric sarcosine oxidase OS=Streptomyces avermitilis (strain ATCC 31267 / DSM 46492 / JCM 5070 / NBRC 14893 / NCIMB 12804 / NRRL 8165 / MA-4680) OX=227882 GN=soxA PE=3 SV=1)
gene2068	AFUB_085260	hypothetical protein	2001	42	892	1.01	23.99	1.01	23.99	24.293	4.60247	1.1e-216	1.62e-215	yes	up	EDP49076.1(hypothetical protein AFUB_085260 [Aspergillus fumigatus A1163])	GO:0016021(cellular_component:integral component of membrane); GO:0016020(cellular_component:membrane); GO:0030001(biological_process:metal ion transport); GO:0046873(molecular_function:metal ion transmembrane transporter activity); GO:0055085(biological_process:transmembrane transport)	K17623	HDHD1		ENOG410YE79(S:Function unknown); ENOG410ZBP3(S:Function unknown); ENOG4111F4P(S:Function unknown); COG0637(S:Function unknown)	ENOG410YE79(CorA-like Mg2+ transporter protein); ENOG410ZBP3(CorA-like Mg2+ transporter protein); ENOG4111F4P(CorA-like Mg2+ transporter protein); COG0637(HAD-superfamily hydrolase subfamily IA variant 3)	PF01544.15(CorA:CorA-like Mg2+ transporter protein)
gene6398	AFUB_045120	hypothetical protein	1113	3	62	0.12	3.34	0.12	3.34	23.6393	4.56312	1.35e-16	3.92e-16	yes	up	XP_748632.1(hypothetical protein AFUA_3G03130 [Aspergillus fumigatus Af293])					ENOG410Z4QD(S:Function unknown)	ENOG410Z4QD(-)
gene4365	AFUB_053570	conserved hypothetical protein	1233	84	1713	1.68	45.77	1.68	45.77	23.3261	4.54388	0	0	yes	up	EDP51353.1(conserved hypothetical protein [Aspergillus fumigatus A1163])	GO:0016021(cellular_component:integral component of membrane)				ENOG4110AG0(S:Function unknown)	ENOG4110AG0(-)	PF08736.8(FA:FERM adjacent (FA))
gene4053	AFUB_050450	GPI anchored protein, putative	618	485	9833	74.19	1643.47	74.19	1643.47	23.1905	4.53546	0	0	yes	up	OXN26297.1(hypothetical protein CDV57_03432 [Aspergillus fumigatus])					ENOG410Z5EB(S:Function unknown); ENOG410Y7KV(S:Function unknown); ENOG410ZNUF(S:Function unknown)	ENOG410Z5EB(-); ENOG410Y7KV(-); ENOG410ZNUF(-)
gene7532	AFUB_024990	phenylalanine ammonia-lyase	2184	235	4746	4.38	131.62	4.38	131.62	23.1007	4.52986	0	0	yes	up	XP_755245.1(phenylalanine ammonia-lyase [Aspergillus fumigatus Af293])	GO:0005737(cellular_component:cytoplasm); GO:0006570(biological_process:tyrosine metabolic process); GO:0009821(biological_process:alkaloid biosynthetic process); GO:0006559(biological_process:L-phenylalanine catabolic process); GO:0009800(biological_process:cinnamic acid biosynthetic process); GO:0045548(molecular_function:phenylalanine ammonia-lyase activity)	K10775	PAL	map00360(Phenylalanine metabolism)	COG2986(E:Amino acid transport and metabolism)	COG2986(histidine ammonia-lyase)	PF00221.16(Lyase_aromatic:Aromatic amino acid lyase)	sp|A0A0U1LSP0|CCTP_TALIS(Phenylalanine aminomutase (L-beta-phenylalanine forming) OS=Talaromyces islandicus OX=28573 GN=cctP PE=3 SV=1)
gene9650	AFUB_012350	hypothetical protein	708	2.42	48.47	0.29	6.41	0.29	6.41	22.9099	4.5179	2.97e-13	7.76e-13	yes	up	EDP56524.1(hypothetical protein AFUB_012350 [Aspergillus fumigatus A1163])					ENOG410Y0D6(S:Function unknown)	ENOG410Y0D6(Conserved hypothetical, protein)	PF13093.3(FTA4:Kinetochore complex Fta4 of Sim4 subunit, or CENP-50)	sp|O94716|NKP1_SCHPO(Inner kinetochore subunit fta4 OS=Schizosaccharomyces pombe (strain 972 / ATCC 24843) OX=284812 GN=fta4 PE=1 SV=1)
gene4128	AFUB_051200	pyoverdine/dityrosine biosynthesis protein, putative	2286	1	20	0.02	0.57	0.02	0.57	22.8768	4.51581	2.79e-06	5.31e-06	yes	up	EDP51118.1(pyoverdine/dityrosine biosynthesis protein, putative [Aspergillus fumigatus A1163])	GO:0055114(biological_process:oxidation-reduction process); GO:0016491(molecular_function:oxidoreductase activity)				COG2175(S:Function unknown); COG3207(S:Function unknown)	COG2175(-); COG3207(-)	PF05141.9(DIT1_PvcA:Pyoverdine/dityrosine biosynthesis protein); PF02668.13(TauD:Taurine catabolism dioxygenase TauD, TfdA family)	sp|P21623|DIT1_YEAST(Spore wall maturation protein DIT1 OS=Saccharomyces cerevisiae (strain ATCC 204508 / S288c) OX=559292 GN=DIT1 PE=1 SV=2)
gene10121	AFUB_017060	MFS transporter, putative	1635	1	20	0.04	0.84	0.04	0.84	22.8768	4.51581	2.79e-06	5.31e-06	yes	up	XP_753134.1(MFS transporter, putative [Aspergillus fumigatus Af293])	GO:0016021(cellular_component:integral component of membrane); GO:0055085(biological_process:transmembrane transport)				COG0477(E:Amino acid transport and metabolism)	COG0477(Catalyzes the sequential NAD-dependent oxidations of L- histidinol to L-histidinaldehyde and then to L-histidine (By similarity))	PF07690.13(MFS_1:Major Facilitator Superfamily); PF00083.21(Sugar_tr:Sugar (and other) transporter); PF06609.10(TRI12:Fungal trichothecene efflux pump (TRI12))	sp|O94343|YHMA_SCHPO(Uncharacterized MFS-type transporter C1271.10c OS=Schizosaccharomyces pombe (strain 972 / ATCC 24843) OX=284812 GN=SPBC1271.10c PE=1 SV=1)
gene3924	AFUB_049160	hypothetical protein	759	0	10	0	1.18	0	1.18	22.8768	4.51581	0.000921568	0.00146263	no	up	XP_748270.1(hypothetical protein AFUA_5G00690 [Aspergillus fumigatus Af293])	GO:0008299(biological_process:isoprenoid biosynthetic process); GO:0016740(molecular_function:transferase activity)				COG0142(S:Function unknown)	COG0142(CRAL/TRIO domain)
gene8401	AFUB_033670	cytochrome P450 monooxygenase, putative	1017	0	10	0	0.77	0	0.77	22.8768	4.51581	0.000921568	0.00146263	no	up	XP_756135.1(cytochrome P450 monooxygenase, putative [Aspergillus fumigatus Af293])	GO:0004497(molecular_function:monooxygenase activity); GO:0020037(molecular_function:heme binding); GO:0016705(molecular_function:oxidoreductase activity, acting on paired donors, with incorporation or reduction of molecular oxygen); GO:0035837(biological_process:ergot alkaloid biosynthetic process); GO:0005506(molecular_function:iron ion binding); GO:0055114(biological_process:oxidation-reductio…	K00517	CYP81F		COG2124(S:Function unknown)	COG2124(NmrA Family)	PF00067.19(p450:Cytochrome P450)	sp|Q4WZ68|EASK_ASPFU(Cytochrome P450 monooxygenase easK OS=Neosartorya fumigata (strain ATCC MYA-4609 / Af293 / CBS 101355 / FGSC A1100) OX=330879 GN=easK PE=2 SV=1)
gene139	AFUB_101860	4-nitrophenylphosphatase, putative	996	0	9.94	0	0.79	0	0.79	22.7395	4.50713	0.000959656	0.00152101	no	up	XP_746320.1(4-nitrophenylphosphatase, putative [Aspergillus fumigatus Af293])	GO:0016311(biological_process:dephosphorylation); GO:0016791(molecular_function:phosphatase activity); GO:0008152(biological_process:metabolic process)	K01101	E3.1.3.41		COG0647(Q:Secondary metabolites biosynthesis, transport and catabolism)	COG0647(dioxygenase)	PF13344.3(Hydrolase_6:Haloacid dehalogenase-like hydrolase); PF13242.3(Hydrolase_like:HAD-hyrolase-like); PF00702.23(Hydrolase:haloacid dehalogenase-like hydrolase); PF13419.3(HAD_2:Haloacid dehalogenase-like hydrolase)	sp|Q00472|PNPP_SCHPO(4-nitrophenylphosphatase OS=Schizosaccharomyces pombe (strain 972 / ATCC 24843) OX=284812 GN=pho2 PE=4 SV=2)
gene3312	AFUB_066420	hypothetical protein	384	6	117	0.13	2.93	0.13	2.93	22.3049	4.47929	1.13e-29	4.47e-29	yes	up	EDP50307.1(hypothetical protein AFUB_066420 [Aspergillus fumigatus A1163])	GO:0016021(cellular_component:integral component of membrane)
gene6529	AFUB_046420	DUF636 domain protein	414	0	9.74	0	3.92	0	3.92	22.282	4.47781	0.00109858	0.00173352	no	up	XP_748519.2(DUF636 domain protein [Aspergillus fumigatus Af293])	GO:0016846(molecular_function:carbon-sulfur lyase activity); GO:0008152(biological_process:metabolic process)				COG3791(K:Transcription); ENOG410XQ3J(K:Transcription)	COG3791(transcription factor); ENOG410XQ3J(transcription factor)	PF04828.11(GFA:Glutathione-dependent formaldehyde-activating enzyme)
gene6614	AFUB_047270	hypothetical protein	384	3.12	60.37	0.07	1.5	0.07	1.5	22.1326	4.4681	4.58e-16	1.31e-15	yes	up	EDP53545.1(hypothetical protein AFUB_047270 [Aspergillus fumigatus A1163])
gene8363	AFUB_033290	polyketide synthetase PksP	6441	985	18740.8	5.69	137.54	5.69	137.54	21.7629	4.4438	0	0	yes	up	EDP55264.1(polyketide synthetase PksP [Aspergillus fumigatus A1163])	GO:0075136(biological_process:response to host); GO:0006560(biological_process:proline metabolic process); GO:0042243(biological_process:asexual spore wall assembly); GO:0004014(molecular_function:adenosylmethionine decarboxylase activity); GO:0016788(molecular_function:hydrolase activity, acting on ester bonds); GO:0001848(molecular_function:complement binding); GO:0016740(molecular_function:tra…	K15321	WA		COG3321(S:Function unknown); ENOG410XNPJ(S:Function unknown)	COG3321(Scytalone dehydratase); ENOG410XNPJ(Scytalone dehydratase)	PF00109.23(ketoacyl-synt:Beta-ketoacyl synthase, N-terminal domain); PF16073.2(SAT:Starter unit:ACP transacylase in aflatoxin biosynthesis); PF00698.18(Acyl_transf_1:Acyl transferase domain); PF02801.19(Ketoacyl-synt_C:Beta-ketoacyl synthase, C-terminal domain); PF00550.22(PP-binding:Phosphopantetheine attachment site); PF00975.17(Thioesterase:Thioesterase domain); PF14765.3(PS-DH:Polyketide synt…	sp|Q4WZA8|ALB1_ASPFU(Conidial pigment polyketide synthase alb1 OS=Neosartorya fumigata (strain ATCC MYA-4609 / Af293 / CBS 101355 / FGSC A1100) OX=330879 GN=alb1 PE=1 SV=1)
gene7861	AFUB_028280	allergen Asp F13	459	278	5284	82.6	1639.37	82.6	1639.37	21.7412	4.44236	0	0	yes	up	XP_755595.1(allergenic cerato-platanin Asp F13 [Aspergillus fumigatus Af293])	GO:0005576(cellular_component:extracellular region); GO:0005622(cellular_component:intracellular)				ENOG4111YGH(S:Function unknown)	ENOG4111YGH(Allergenic cerato-platanin Asp F13)	PF07249.9(Cerato-platanin:Cerato-platanin)	sp|O60022|AL15_ASPFU(Allergen Asp f 15 OS=Neosartorya fumigata (strain ATCC MYA-4609 / Af293 / CBS 101355 / FGSC A1100) OX=330879 GN=AFUA_2G12630 PE=1 SV=1)
gene2548	AFUB_075820	geranylgeranyl diphosphate synthase, putative	2364	5	95	0.12	2.68	0.12	2.68	21.7329	4.44181	2.56e-24	9.08e-24	yes	up	EDP49552.1(geranylgeranyl diphosphate synthase, putative [Aspergillus fumigatus A1163])	GO:0008299(biological_process:isoprenoid biosynthetic process); GO:0016740(molecular_function:transferase activity)	K00804	GGPS1	map00900(Terpenoid backbone biosynthesis)	COG0142(H:Coenzyme transport and metabolism)	COG0142(synthase)	PF00348.14(polyprenyl_synt:Polyprenyl synthetase)	sp|A2PZA5|FUSS_PHOAM(Fusicoccadiene synthase OS=Phomopsis amygdali OX=1214568 GN=PaFS PE=1 SV=1)
gene7736	AFUB_027040	hypothetical protein	381	1	19	0.51	9.66	0.51	9.66	21.7329	4.44181	5.35e-06	1e-05	yes	up	EDP54644.1(hypothetical protein AFUB_027040 [Aspergillus fumigatus A1163])	GO:0016021(cellular_component:integral component of membrane)
gene6553	AFUB_046660	G protein coupled receptor family protein	1155	4	76	0.18	2.96	0.18	2.96	21.7329	4.44181	8.97e-20	2.84e-19	yes	up	EDP53487.1(G protein coupled receptor family protein [Aspergillus fumigatus A1163])	GO:0016021(cellular_component:integral component of membrane); GO:0004888(molecular_function:transmembrane signaling receptor activity); GO:0007166(biological_process:cell surface receptor signaling pathway)				ENOG4111JWP(S:Function unknown)	ENOG4111JWP(Coupled Receptor)	PF11710.5(Git3:G protein-coupled glucose receptor regulating Gpa2); PF05462.8(Dicty_CAR:Slime mold cyclic AMP receptor); PF00001.18(7tm_1:7 transmembrane receptor (rhodopsin family))
gene5231	AFUB_062240	cellulase family protein	1179	1	19	0.06	1.2	0.06	1.2	21.7329	4.44181	5.35e-06	1e-05	yes	up	XP_753201.1(cellulase family protein [Aspergillus fumigatus Af293])	GO:0043169(molecular_function:cation binding); GO:0005975(biological_process:carbohydrate metabolic process); GO:0004553(molecular_function:hydrolase activity, hydrolyzing O-glycosyl compounds)				ENOG410XQBB(G:Carbohydrate transport and metabolism)	ENOG410XQBB(hydrolase family 5 protein)	PF00150.15(Cellulase:Cellulase (glycosyl hydrolase family 5))
gene4456	AFUB_054480	conserved hypothetical protein	1389	88	1664	1.75	22.66	1.75	22.66	21.629	4.43489	0	0	yes	up	EDP51442.1(conserved hypothetical protein [Aspergillus fumigatus A1163])	GO:0006184(biological_process:obsolete GTP catabolic process); GO:0003924(molecular_function:GTPase activity); GO:0005525(molecular_function:GTP binding)				ENOG410ZZKI(S:Function unknown); ENOG410ZR40(S:Function unknown); ENOG41114R1(S:Function unknown)	ENOG410ZZKI(Heterokaryon incompatibility protein (HET)); ENOG410ZR40(-); ENOG41114R1(-)
gene3862	AFUB_071930	hypothetical protein	945	20	374	1.51	31.86	1.51	31.86	21.3898	4.41885	2.01e-90	1.52e-89	yes	up	EDP50853.1(hypothetical protein AFUB_071930 [Aspergillus fumigatus A1163])					ENOG410YFIK(S:Function unknown)	ENOG410YFIK(-)
gene1000	AFUB_087460	RNA exonuclease, putative	1272	44	820	2.21	46.87	2.21	46.87	21.317	4.41393	8.77e-196	1.17e-194	yes	up	EDP48034.1(RNA exonuclease, putative [Aspergillus fumigatus A1163])	GO:0090305(biological_process:nucleic acid phosphodiester bond hydrolysis); GO:0004527(molecular_function:exonuclease activity); GO:0003676(molecular_function:nucleic acid binding); GO:0005622(cellular_component:intracellular)				COG0847(S:Function unknown)	COG0847(Plant lipoxygenase may be involved in a number of diverse aspects of plant physiology including growth and development, pest resistance, and senescence or responses to wounding (By similarity))	PF00929.21(RNase_T:Exonuclease)	sp|Q12090|REXO3_YEAST(RNA exonuclease 3 OS=Saccharomyces cerevisiae (strain ATCC 204508 / S288c) OX=559292 GN=REX3 PE=1 SV=1)
gene591	AFUB_094850	fructosyl amino acid oxidase, putative	1494	96	1788	3.93	83.54	3.93	83.54	21.304	4.41305	0	0	yes	up	EDP47638.1(fructosyl amino acid oxidase, putative [Aspergillus fumigatus A1163])	GO:0055114(biological_process:oxidation-reduction process); GO:0016491(molecular_function:oxidoreductase activity)				COG0665(S:Function unknown)	COG0665(Methyltransferase)	PF01266.21(DAO:FAD dependent oxidoreductase)	sp|Q4WD43|FMPA_ASPFU(Amino acid oxidase fmpA OS=Neosartorya fumigata (strain ATCC MYA-4609 / Af293 / CBS 101355 / FGSC A1100) OX=330879 GN=fmpA PE=2 SV=1)
gene2628	AFUB_076620	GPI anchored CFEM domain protein	609	2	37	0.31	6.35	0.31	6.35	21.161	4.40334	2.34e-10	5.43e-10	yes	up	KEY75949.1(GPI anchored CFEM [Aspergillus fumigatus var. RP-2014])	GO:0005618(cellular_component:cell wall); GO:0005576(cellular_component:extracellular region); GO:0005886(cellular_component:plasma membrane); GO:0031225(cellular_component:anchored component of membrane)				ENOG4110APT(S:Function unknown); ENOG410Z0ZH(S:Function unknown)	ENOG4110APT(GPI anchored CFEM domain protein); ENOG410Z0ZH(GPI anchored CFEM domain protein)	PF05730.8(CFEM:CFEM domain)	sp|Q4WMA6|CFMB_ASPFU(GPI-anchored CFEM domain protein B OS=Neosartorya fumigata (strain ATCC MYA-4609 / Af293 / CBS 101355 / FGSC A1100) OX=330879 GN=cfmB PE=3 SV=1)
gene1938	AFUB_083970	CobW domain protein	1776	8	148	2.29	8.09	2.29	8.09	21.161	4.40334	8.22e-37	3.62e-36	yes	up	OXN36897.1(hypothetical protein CDV55_04820 [Aspergillus turcosus])					COG0523(G:Carbohydrate transport and metabolism)	COG0523(Specific in hydrolyzing the terminal glycosidic bond of polygalacturonic acid and oligogalacturonates (By similarity))	PF02492.16(cobW:CobW/HypB/UreG, nucleotide-binding domain); PF07683.11(CobW_C:Cobalamin synthesis protein cobW C-terminal domain)	sp|Q869Q0|Y4527_DICDI(COBW domain-containing protein DDB_G0274527 OS=Dictyostelium discoideum OX=44689 GN=DDB_G0274527 PE=3 SV=1)
gene3019	AFUB_063510	mitochondrial carrier protein, putative	1002	0	9.21	0	0.72	0	0.72	21.0695	4.39709	0.00157432	0.00245058	no	up	XP_752185.1(mitochondrial carrier protein, putative [Aspergillus fumigatus Af293])	GO:0016021(cellular_component:integral component of membrane); GO:0006810(biological_process:transport); GO:0055085(biological_process:transmembrane transport); GO:0005739(cellular_component:mitochondrion)				ENOG410XS86(I:Lipid transport and metabolism)	ENOG410XS86(sterol carrier protein)	PF00153.24(Mito_carr:Mitochondrial carrier protein)	sp|O59674|YB8B_SCHPO(Uncharacterized mitochondrial carrier C29A3.11c OS=Schizosaccharomyces pombe (strain 972 / ATCC 24843) OX=284812 GN=SPBC29A3.11c PE=3 SV=1)
gene121	AFUB_101680	hypothetical protein	645	4	73	0.1	2.14	0.1	2.14	20.8751	4.38371	6.01e-19	1.86e-18	yes	up	EDP47175.1(hypothetical protein AFUB_101680 [Aspergillus fumigatus A1163])					ENOG411261H(S:Function unknown)	ENOG411261H(-)	PF17107.2(SesA:N-terminal domain on NACHT_NTPase and P-loop NTPases)
gene3776	AFUB_071080	hypothetical protein	678	1.33	24.02	0.17	3.41	0.17	3.41	20.6579	4.36862	3.46e-07	6.95e-07	yes	up	EDP50767.1(hypothetical protein AFUB_071080 [Aspergillus fumigatus A1163])
gene3970	AFUB_049620	plasma membrane ammonium transporter (Ato3), putative	810	0	9	0	0.96	0	0.96	20.5891	4.36381	0.0018167	0.00281422	no	up	EDP50961.1(plasma membrane ammonium transporter (Ato3), putative [Aspergillus fumigatus A1163])	GO:0016021(cellular_component:integral component of membrane); GO:0005886(cellular_component:plasma membrane)				COG1584(S:Function unknown); ENOG4111H73(S:Function unknown)	COG1584(-); ENOG4111H73(GPR1 FUN34 YaaH-class plasma membrane protein)	PF01184.16(Grp1_Fun34_YaaH:GPR1/FUN34/yaaH family)	sp|B0YBR5|ALCS_ASPFC(Protein alcS OS=Neosartorya fumigata (strain CEA10 / CBS 144.89 / FGSC A1163) OX=451804 GN=alcS PE=3 SV=2)
gene5679	AFUB_037960	conserved hypothetical protein	612	1	18	0.16	3.06	0.16	3.06	20.5891	4.36381	1.03e-05	1.9e-05	yes	up	EDP52630.1(conserved hypothetical protein [Aspergillus fumigatus A1163])					ENOG4110BCX(S:Function unknown)	ENOG4110BCX(-)
gene7189	AFUB_021570	Bys1 family protein	534	0	9	0	1.99	0	1.99	20.5891	4.36381	0.0018167	0.00281422	no	up	XP_001481654.1(Bys1 family protein [Aspergillus fumigatus Af293])					ENOG410YMZU(O:Posttranslational modification, protein turnover, chaperones); ENOG410YGEW(S:Function unknown); ENOG4110BC3(S:Function unknown); ENOG410YSDP(S:Function unknown)	ENOG410YMZU(Blastomyces yeast-phase-specific protein); ENOG410YGEW(-); ENOG4110BC3(Blastomyces yeast-phase-specific protein); ENOG410YSDP(BYS1 domain protein)	PF04681.9(Bys1:Blastomyces yeast-phase-specific protein)	sp|D4B0F8|TLP1_ARTBC(Antigenic thaumatin-like protein ARB_01932 OS=Arthroderma benhamiae (strain ATCC MYA-4681 / CBS 112371) OX=663331 GN=ARB_01932 PE=1 SV=2)
gene42	AFUB_100910	hypothetical protein	414	0	9	0	1.91	0	1.91	20.5891	4.36381	0.0018167	0.00281422	no	up	EDP47096.1(hypothetical protein AFUB_100910 [Aspergillus fumigatus A1163])					ENOG4111PAQ(S:Function unknown)	ENOG4111PAQ(-)
gene5877	AFUB_039940	hypothetical protein	369	0	9	0	5.03	0	5.03	20.5891	4.36381	0.0018167	0.00281422	no	up	EDP52823.1(hypothetical protein AFUB_039940 [Aspergillus fumigatus A1163])					ENOG4110B0B(S:Function unknown)	ENOG4110B0B(-)
gene122	AFUB_101690	hypothetical protein	486	0	9	0	2.44	0	2.44	20.5891	4.36381	0.0018167	0.00281422	no	up	XP_746339.1(hypothetical protein AFUA_4G01180 [Aspergillus fumigatus Af293])					ENOG410Z3VC(S:Function unknown)	ENOG410Z3VC(-)
gene8800	AFUB_003890	conserved hypothetical protein	675	0	9	0	1.29	0	1.29	20.5891	4.36381	0.0018167	0.00281422	no	up	OXN05800.1(hypothetical protein CDV58_07343 [Aspergillus fumigatus])					ENOG4110AN8(S:Function unknown)	ENOG4110AN8(-)
gene1562	AFUB_080230	Ankyrin repeat protein	2883	75	1339	1.2	24.57	1.2	24.57	20.4213	4.35201	0	0	yes	up	EDP48588.1(Ankyrin repeat protein [Aspergillus fumigatus A1163])					COG0666(S:Function unknown); COG0775(F:Nucleotide transport and metabolism)	COG0666(PfpI family); COG0775(Catalyzes the irreversible cleavage of the glycosidic bond in both 5'-methylthioadenosine (MTA) and S- adenosylhomocysteine (SAH AdoHcy) to adenine and the corresponding thioribose, 5'-methylthioribose and S-ribosylhomocysteine, respectively (By similarity))	PF12796.4(Ank_2:Ankyrin repeats (3 copies)); PF13637.3(Ank_4:Ankyrin repeats (many copies)); PF00023.27(Ank:Ankyrin repeat); PF13606.3(Ank_3:Ankyrin repeat); PF13857.3(Ank_5:Ankyrin repeats (many copies)); PF17107.2(SesA:N-terminal domain on NACHT_NTPase and P-loop NTPases); PF05729.9(NACHT:NACHT domain); PF13401.3(AAA_22:AAA domain)	sp|Q9ULJ7|ANR50_HUMAN(Ankyrin repeat domain-containing protein 50 OS=Homo sapiens OX=9606 GN=ANKRD50 PE=1 SV=4)
gene6567	AFUB_046800	salicylate hydroxylase, putative	1254	36	638	1.79	36.1	1.79	36.1	20.2714	4.34137	1.39e-151	1.52e-150	yes	up	EDP53501.1(salicylate hydroxylase, putative [Aspergillus fumigatus A1163])	GO:0018916(biological_process:nitrobenzene metabolic process); GO:0018658(molecular_function:salicylate 1-monooxygenase activity); GO:0071949(molecular_function:FAD binding); GO:0019429(biological_process:fluorene catabolic process); GO:0055114(biological_process:oxidation-reduction process); GO:0016491(molecular_function:oxidoreductase activity)	K00480	E1.14.13.1		COG0654(S:Function unknown); ENOG410XSI6(S:Function unknown)	COG0654(ANK); ENOG410XSI6(Conserved hypothetical, protein)	PF01494.16(FAD_binding_3:FAD binding domain); PF07992.11(Pyr_redox_2:Pyridine nucleotide-disulphide oxidoreductase); PF13450.3(NAD_binding_8:NAD(P)-binding Rossmann-like domain); PF01266.21(DAO:FAD dependent oxidoreductase); PF00890.21(FAD_binding_2:FAD binding domain); PF12831.4(FAD_oxidored:FAD dependent oxidoreductase); PF00070.24(Pyr_redox:Pyridine nucleotide-disulphide oxidoreductase); PF034…	sp|Q88FY2|6HN3M_PSEPK(6-hydroxynicotinate 3-monooxygenase OS=Pseudomonas putida (strain ATCC 47054 / DSM 6125 / NCIMB 11950 / KT2440) OX=160488 GN=nicC PE=1 SV=1)
gene7159	AFUB_021270	4-hydroxyphenylpyruvate dioxygenase, putative	1212	9.28	163.92	0.42	3.42	0.42	3.42	20.2045	4.33661	2.68e-40	1.24e-39	yes	up	XP_749552.1(4-hydroxyphenylpyruvate dioxygenase, putative [Aspergillus fumigatus Af293])	GO:0006572(biological_process:tyrosine catabolic process); GO:0006559(biological_process:L-phenylalanine catabolic process); GO:0003868(molecular_function:4-hydroxyphenylpyruvate dioxygenase activity); GO:0042438(biological_process:melanin biosynthetic process); GO:0046872(molecular_function:metal ion binding); GO:0009072(biological_process:aromatic amino acid family metabolic process); GO:005511…	K00457	HPD, hppD	map00130(Ubiquinone and other terpenoid-quinone biosynthesis); map00350(Tyrosine metabolism); map00360(Phenylalanine metabolism)	COG3185(E:Amino acid transport and metabolism)	COG3185(4-Hydroxyphenylpyruvate dioxygenase)	PF00903.22(Glyoxalase:Glyoxalase/Bleomycin resistance protein/Dioxygenase superfamily); PF13669.3(Glyoxalase_4:Glyoxalase/Bleomycin resistance protein/Dioxygenase superfamily); PF13468.3(Glyoxalase_3:Glyoxalase-like domain); PF14696.3(Glyoxalase_5:Hydroxyphenylpyruvate dioxygenase, HPPD, N-terminal)	sp|Q4WHU1|HPPD1_ASPFU(Probable 4-hydroxyphenylpyruvate dioxygenase 1 OS=Neosartorya fumigata (strain ATCC MYA-4609 / Af293 / CBS 101355 / FGSC A1100) OX=330879 GN=AFUA_2G04200 PE=3 SV=1)
gene8131	AFUB_030970	citrate synthase	1302	1274.99	22512.4	10.35	210.97	10.35	210.97	20.1967	4.33605	0	0	yes	up	XP_001481680.1(citrate synthase, putative [Aspergillus fumigatus Af293])	GO:0046912(molecular_function:transferase activity, transferring acyl groups, acyl groups converted into alkyl on transfer); GO:0044262(biological_process:cellular carbohydrate metabolic process)	K01647	CS, gltA	map00020(Citrate cycle (TCA cycle)); map00630(Glyoxylate and dicarboxylate metabolism)	COG0372(C:Energy production and conversion)	COG0372(citrate synthase)	PF00285.18(Citrate_synt:Citrate synthase, C-terminal domain)	sp|Q86AV6|CISYC_DICDI(Citrate synthase OS=Dictyostelium discoideum OX=44689 GN=gltA PE=3 SV=1)
gene8347	AFUB_033130	aldehyde dehydrogenase (AldH12), putative	1488	6	105	0.25	4.93	0.25	4.93	20.0172	4.32317	2.22e-26	8.22e-26	yes	up	EDP55249.1(aldehyde dehydrogenase (AldH12), putative [Aspergillus fumigatus A1163])	GO:0016620(molecular_function:oxidoreductase activity, acting on the aldehyde or oxo group of donors, NAD or NADP as acceptor); GO:0055114(biological_process:oxidation-reduction process)				COG1012(H:Coenzyme transport and metabolism)	COG1012(Catalyzes the oxidative ring opening of 3- hydroxyanthranilate to 2-amino-3-carboxymuconate semialdehyde, which spontaneously cyclizes to quinolinate (By similarity))	PF00171.19(Aldedh:Aldehyde dehydrogenase family)	sp|Q9H2A2|AL8A1_HUMAN(Aldehyde dehydrogenase family 8 member A1 OS=Homo sapiens OX=9606 GN=ALDH8A1 PE=1 SV=1)
gene603	AFUB_094980	conserved hypothetical protein	639	2	35	0.29	5.51	0.29	5.51	20.0172	4.32317	8.47e-10	1.92e-09	yes	up	OXN04001.1(hypothetical protein CDV58_07679 [Aspergillus fumigatus])	GO:1900563(biological_process:dehydroaustinol biosynthetic process); GO:1900560(biological_process:austinol biosynthetic process)				ENOG4110BB8(S:Function unknown); ENOG411217J(S:Function unknown); ENOG4111MUK(S:Function unknown)	ENOG4110BB8(-); ENOG411217J(-); ENOG4111MUK(-)	PF13649.3(Methyltransf_25:Methyltransferase domain); PF13489.3(Methyltransf_23:Methyltransferase domain); PF08241.9(Methyltransf_11:Methyltransferase domain); PF08242.9(Methyltransf_12:Methyltransferase domain)	sp|Q0C8A3|TRT5_ASPTN(Methyltransferase trt5 OS=Aspergillus terreus (strain NIH 2624 / FGSC A1156) OX=341663 GN=trt5 PE=1 SV=1)
gene3897	AFUB_048890	C6 finger domain protein, putative	1581	2	35	0.08	1.56	0.08	1.56	20.0172	4.32317	8.47e-10	1.92e-09	yes	up	EDP50888.1(C6 finger domain protein, putative [Aspergillus fumigatus A1163])	GO:0005634(cellular_component:nucleus); GO:0006357(biological_process:regulation of transcription from RNA polymerase II promoter); GO:0008270(molecular_function:zinc ion binding); GO:0000981(molecular_function:RNA polymerase II transcription factor activity, sequence-specific DNA binding)				ENOG41126X6(S:Function unknown)	ENOG41126X6(C6 finger domain protein)	PF00172.15(Zn_clus:Fungal Zn(2)-Cys(6) binuclear cluster domain)
gene6299	AFUB_044130	MFS nicotinic acid transporter Tna1, putative	1539	1.94	33.58	0.08	1.51	0.08	1.51	19.799	4.30736	1.92e-09	4.29e-09	yes	up	XP_748702.2(MFS nicotinic acid transporter Tna1, putative [Aspergillus fumigatus Af293])	GO:0016021(cellular_component:integral component of membrane); GO:0055085(biological_process:transmembrane transport)				COG0477(S:Function unknown)	COG0477(C2H2 finger domain protein)	PF07690.13(MFS_1:Major Facilitator Superfamily)	sp|Q9US44|YIZG_SCHPO(Uncharacterized transporter C1002.16c OS=Schizosaccharomyces pombe (strain 972 / ATCC 24843) OX=284812 GN=SPAC1002.16c PE=3 SV=1)
gene8726	AFUB_003160	conserved hypothetical protein	987	147	2530	8.36	129.31	8.36	129.31	19.6865	4.29913	0	0	yes	up	XP_750027.2(conserved hypothetical protein [Aspergillus fumigatus Af293])	GO:0016021(cellular_component:integral component of membrane); GO:0016020(cellular_component:membrane)				ENOG4111MUX(S:Function unknown)	ENOG4111MUX(Conserved hypothetical, protein)	PF12505.5(DUF3712:Protein of unknown function (DUF3712)); PF03168.10(LEA_2:Late embryogenesis abundant protein)
gene4558	AFUB_055510	hypothetical protein	1635	605	10327.9	11.02	211.75	11.02	211.75	19.5263	4.28735	0	0	yes	up	XP_753838.1(hypothetical protein AFUA_5G07980 [Aspergillus fumigatus Af293])					ENOG4111YWX(S:Function unknown)	ENOG4111YWX(Conserved hypothetical, protein)	PF11001.5(DUF2841:Protein of unknown function (DUF2841))	sp|Q04608|YD124_YEAST(Uncharacterized protein YDR124W OS=Saccharomyces cerevisiae (strain ATCC 204508 / S288c) OX=559292 GN=YDR124W PE=1 SV=1)
gene5429	AFUB_035460	nonribosomal peptide synthase, putative	3873	17	288	0.23	4.55	0.23	4.55	19.378	4.27635	5.71e-69	3.62e-68	yes	up	XP_754251.1(nonribosomal peptide synthase, putative [Aspergillus fumigatus Af293])	GO:0016874(molecular_function:ligase activity); GO:0019748(biological_process:secondary metabolic process); GO:0009405(biological_process:pathogenesis); GO:0019184(biological_process:nonribosomal peptide biosynthetic process); GO:0016853(molecular_function:isomerase activity)				COG1020(S:Function unknown); ENOG410XPD8(S:Function unknown)	COG1020(ngg1p interacting factor 3 protein, nif3); ENOG410XPD8(ngg1p interacting factor 3 protein, nif3)	PF00501.25(AMP-binding:AMP-binding enzyme); PF00668.17(Condensation:Condensation domain); PF00550.22(PP-binding:Phosphopantetheine attachment site)	sp|Q4WYP0|NRPS6_ASPFU(Nonribosomal peptide synthetase 6 OS=Neosartorya fumigata (strain ATCC MYA-4609 / Af293 / CBS 101355 / FGSC A1100) OX=330879 GN=NRPS6 PE=3 SV=1)
gene8314	AFUB_032800	conserved hypothetical protein	2193	35.33	591.03	0.91	17.53	0.91	17.53	19.1351	4.25815	3.27e-139	3.28e-138	yes	up	EDP55216.1(conserved hypothetical protein [Aspergillus fumigatus A1163])					ENOG410YP3N(S:Function unknown); ENOG410YSFR(S:Function unknown); ENOG410YFC0(S:Function unknown)	ENOG410YP3N(T5orf172); ENOG410YSFR(T5orf172); ENOG410YFC0(T5orf172)	PF10544.6(T5orf172:T5orf172 domain); PF13455.3(MUG113:Meiotically up-regulated gene 113)
gene2943	AFUB_079770	alpha/beta hydrolase, putative	861	11	184	0.96	17.94	0.96	17.94	19.1333	4.25801	1.28e-44	6.29e-44	yes	up	EDP49943.1(alpha/beta hydrolase, putative [Aspergillus fumigatus A1163])	GO:0016787(molecular_function:hydrolase activity); GO:0008152(biological_process:metabolic process); GO:0003824(molecular_function:catalytic activity)				COG0596(G:Carbohydrate transport and metabolism)	COG0596(major facilitator Superfamily)	PF00561.17(Abhydrolase_1:alpha/beta hydrolase fold); PF12697.4(Abhydrolase_6:Alpha/beta hydrolase family); PF00975.17(Thioesterase:Thioesterase domain)	sp|O52866|HYES_CORS2(Soluble epoxide hydrolase OS=Corynebacterium sp. (strain C12) OX=268954 PE=1 SV=3)
gene6546	AFUB_046590	amino acid permease	954	0	8.3	0	0.7	0	0.7	18.9877	4.247	0.00293596	0.00445684	no	up	XP_748503.1(amino acid permease [Aspergillus fumigatus Af293])	GO:0016021(cellular_component:integral component of membrane); GO:0003333(biological_process:amino acid transmembrane transport); GO:0015171(molecular_function:amino acid transmembrane transporter activity)				COG0531(G:Carbohydrate transport and metabolism)	COG0531((MFS) transporter)		sp|Q9UT18|THI9_SCHPO(Thiamine transporter thi9 OS=Schizosaccharomyces pombe (strain 972 / ATCC 24843) OX=284812 GN=thi9 PE=1 SV=1)
gene2183	AFUB_086390	MFS transporter, putative	1350	26	430	0.82	20.21	0.82	20.21	18.9173	4.24164	1.29e-101	1.06e-100	yes	up	XP_747190.1(MFS transporter, putative [Aspergillus fumigatus Af293])	GO:0005215(molecular_function:transporter activity); GO:0016021(cellular_component:integral component of membrane); GO:0055085(biological_process:transmembrane transport); GO:0005886(cellular_component:plasma membrane)				ENOG410XW69(U:Intracellular trafficking, secretion, and vesicular transport); ENOG410YEGJ(G:Carbohydrate transport and metabolism)	ENOG410XW69(solute carrier family 18 (Vesicular); ENOG410YEGJ(Major Facilitator Superfamily)	PF07690.13(MFS_1:Major Facilitator Superfamily)	sp|O74852|YQ92_SCHPO(Uncharacterized MFS-type transporter C18.02 OS=Schizosaccharomyces pombe (strain 972 / ATCC 24843) OX=284812 GN=SPCC18.02 PE=3 SV=1)
gene8743	AFUB_003330	RNA binding protein	1278	319.41	5277.17	4.46	164.47	4.46	164.47	18.8981	4.24017	0	0	yes	up	OXN25709.1(hypothetical protein CDV57_05393 [Aspergillus fumigatus])	GO:0003676(molecular_function:nucleic acid binding); GO:0000166(molecular_function:nucleotide binding)				ENOG411153V(S:Function unknown); ENOG4110PAX(S:Function unknown)	ENOG411153V(RNA binding protein); ENOG4110PAX(Myelin expression factor 2)	PF00076.19(RRM_1:RNA recognition motif. (a.k.a. RRM, RBD, or RNP domain))	sp|P41891|GAR2_SCHPO(Protein gar2 OS=Schizosaccharomyces pombe (strain 972 / ATCC 24843) OX=284812 GN=gar2 PE=1 SV=2)
gene1102	AFUB_088460	C6 transcription factor, putative	2217	29	474	0.74	13.89	0.74	13.89	18.6959	4.22465	1.4e-111	1.22e-110	yes	up	EDP48136.1(C6 transcription factor, putative [Aspergillus fumigatus A1163])	GO:0005488(molecular_function:binding); GO:0005634(cellular_component:nucleus); GO:0008270(molecular_function:zinc ion binding); GO:0006351(biological_process:transcription, DNA-templated); GO:0003677(molecular_function:DNA binding)				ENOG4110B4T(K:Transcription); ENOG410YEXU(K:Transcription); ENOG410YBCA(K:Transcription)	ENOG4110B4T(Transcription factor); ENOG410YEXU(transcription factor); ENOG410YBCA(Transcription factor)	PF04082.15(Fungal_trans:Fungal specific transcription factor domain)	sp|P52959|CTF1B_FUSSO(Cutinase transcription factor 1 beta OS=Fusarium solani subsp. pisi OX=70791 GN=CTF1-BETA PE=2 SV=1)
gene3392	AFUB_067250	alpha-amylase, putative	1485	199.97	3202.67	7.05	106.29	7.05	106.29	18.3194	4.1953	0	0	yes	up	XP_751813.1(alpha-amylase, putative [Aspergillus fumigatus Af293])	GO:0030428(cellular_component:cell septum); GO:0031521(cellular_component:spitzenkorper); GO:0005982(biological_process:starch metabolic process); GO:0016052(biological_process:carbohydrate catabolic process); GO:0005985(biological_process:sucrose metabolic process); GO:0032163(cellular_component:hyphal septin band); GO:0004556(molecular_function:alpha-amylase activity); GO:0005576(cellular_compo…	K01176	AMY, amyA, malS	map00500(Starch and sucrose metabolism)	COG0366(G:Carbohydrate transport and metabolism)	COG0366(alpha amylase, catalytic)	PF00128.21(Alpha-amylase:Alpha amylase, catalytic domain); PF09260.8(DUF1966:Domain of unknown function (DUF1966)); PF01055.23(Glyco_hydro_31:Glycosyl hydrolases family 31)	sp|P0C1B3|AMYA1_ASPOR(Alpha-amylase A type-1/2 OS=Aspergillus oryzae (strain ATCC 42149 / RIB 40) OX=510516 GN=amy1 PE=1 SV=1)
gene8342	AFUB_033080	conserved hypothetical protein	597	0	8	0	1.42	0	1.42	18.3014	4.19388	0.00361128	0.00543854	no	up	EDP55244.1(conserved hypothetical protein [Aspergillus fumigatus A1163])					ENOG410YR5H(S:Function unknown); ENOG410Y538(S:Function unknown)	ENOG410YR5H(Domain of unknown function (DUF3472)); ENOG410Y538(Domain of unknown function (DUF3472))
gene5045	AFUB_060370	TPR domain protein	2247	0	8	0	0.23	0	0.23	18.3014	4.19388	0.00361128	0.00543854	no	up	EDP52007.1(TPR domain protein [Aspergillus fumigatus A1163])					COG2940(S:Function unknown)	COG2940(Transferase)	PF00856.25(SET:SET domain); PF13432.3(TPR_16:Tetratricopeptide repeat)	sp|Q9H6T3|RPAP3_HUMAN(RNA polymerase II-associated protein 3 OS=Homo sapiens OX=9606 GN=RPAP3 PE=1 SV=2)
gene3953	AFUB_049450	conserved hypothetical protein	393	1	16	0.12	2.1	0.12	2.1	18.3014	4.19388	3.86e-05	6.81e-05	yes	up	EDP50944.1(conserved hypothetical protein [Aspergillus fumigatus A1163])					ENOG4110AK5(S:Function unknown)	ENOG4110AK5(-)
gene1026	AFUB_087709	hypothetical protein	795	0	8	0	0.88	0	0.88	18.3014	4.19388	0.00361128	0.00543854	no	up	XP_746819.1(hypothetical protein AFUA_7G01130 [Aspergillus fumigatus Af293])	GO:0016021(cellular_component:integral component of membrane)
gene9459	AFUB_010440	L-arabinitol 4-dehydrogenase	1080	0	8	0	0.57	0	0.57	18.3014	4.19388	0.00361128	0.00543854	no	up	XP_752467.1(L-arabinitol 4-dehydrogenase [Aspergillus fumigatus Af293])	GO:0006013(biological_process:mannose metabolic process); GO:0006000(biological_process:fructose metabolic process); GO:0055114(biological_process:oxidation-reduction process); GO:0003939(molecular_function:L-iditol 2-dehydrogenase activity); GO:0008270(molecular_function:zinc ion binding)	K00008	SORD, gutB	map00040(Pentose and glucuronate interconversions); map00051(Fructose and mannose metabolism)	COG1063(K:Transcription)	COG1063(regulatory protein)	PF08240.9(ADH_N:Alcohol dehydrogenase GroES-like domain); PF00107.23(ADH_zinc_N:Zinc-binding dehydrogenase); PF16912.2(Glu_dehyd_C:Glucose dehydrogenase C-terminus)	sp|Q763T4|LAD_ASPOZ(L-arabinitol 4-dehydrogenase OS=Aspergillus oryzae OX=5062 GN=ladA PE=1 SV=1)
gene6414	AFUB_045280	aspergillopepsin, putative	810	1	16	0.1	1.71	0.1	1.71	18.3014	4.19388	3.86e-05	6.81e-05	yes	up	XP_748619.1(aspergillopepsin, putative [Aspergillus fumigatus Af293])	GO:0006508(biological_process:proteolysis); GO:0005576(cellular_component:extracellular region); GO:0004190(molecular_function:aspartic-type endopeptidase activity); GO:0031638(biological_process:zymogen activation)				ENOG4111QIQ(S:Function unknown); ENOG4111PIW(S:Function unknown)	ENOG4111QIQ(aspergillopepsin-2); ENOG4111PIW(Peptidase A4 family)	PF01828.14(Peptidase_A4:Peptidase A4 family)	sp|P24665|PRTA_ASPNG(Aspergillopepsin-2 OS=Aspergillus niger OX=5061 PE=1 SV=1)
gene5414	AFUB_035310	conserved hypothetical protein	477	15.2	238.98	0.94	13.5	0.94	13.5	17.9839	4.16863	8.74e-57	4.92e-56	yes	up	XP_754235.1(conserved hypothetical protein [Aspergillus fumigatus Af293])					ENOG4110AFX(S:Function unknown); ENOG4111UVF(S:Function unknown)	ENOG4110AFX(-); ENOG4111UVF(-)
gene8436	AFUB_000260	monooxygenase, putative	1386	14	220	0.63	11.28	0.63	11.28	17.9746	4.16789	2.06e-52	1.11e-51	yes	up	EDP55336.1(monooxygenase, putative [Aspergillus fumigatus A1163])	GO:0004497(molecular_function:monooxygenase activity); GO:0018916(biological_process:nitrobenzene metabolic process); GO:0018658(molecular_function:salicylate 1-monooxygenase activity); GO:0071949(molecular_function:FAD binding); GO:0019429(biological_process:fluorene catabolic process); GO:0055114(biological_process:oxidation-reduction process)				ENOG4110AUH(O:Posttranslational modification, protein turnover, chaperones); ENOG4111GK1(S:Function unknown); COG0654(C:Energy production and conversion); COG0654(H:Coenzyme transport and metabolism)	ENOG4110AUH(FAD binding domain); ENOG4111GK1(salicylate hydroxylase); COG0654(oxidoreductase activity, acting on paired donors, with incorporation or reduction of molecular oxygen, NAD(P)H as one donor, and incorporation of one atom of oxygen); COG0654(oxidoreductase activity, acting on paired donors, with incorporation or reduction of molecular oxygen, NAD(P)H as one donor, and incorporation of …	PF01494.16(FAD_binding_3:FAD binding domain); PF04820.11(Trp_halogenase:Tryptophan halogenase); PF13450.3(NAD_binding_8:NAD(P)-binding Rossmann-like domain)
gene3241	AFUB_065710	conserved hypothetical protein	1479	109.41	1718.12	4.2	78.37	4.2	78.37	17.9623	4.1669	0	0	yes	up	EDP50239.1(conserved hypothetical protein [Aspergillus fumigatus A1163])	GO:0003700(molecular_function:transcription factor activity, sequence-specific DNA binding); GO:0006355(biological_process:regulation of transcription, DNA-templated); GO:0045449(deleted:old GO); GO:0005667(cellular_component:transcription factor complex); GO:0043565(molecular_function:sequence-specific DNA binding)				ENOG410YGR8(S:Function unknown)	ENOG410YGR8(Conserved hypothetical, protein)
gene5513	AFUB_036300	C6 transcription factor GliZ-like, putative	1236	350	5445	20.57	272.57	20.57	272.57	17.7949	4.15339	0	0	yes	up	XP_754332.1(C6 transcription factor GliZ-like, putative [Aspergillus fumigatus Af293])	GO:0043455(biological_process:regulation of secondary metabolic process); GO:1900381(biological_process:positive regulation of asperthecin biosynthetic process); GO:0043565(molecular_function:sequence-specific DNA binding); GO:0044550(biological_process:secondary metabolite biosynthetic process); GO:0005634(cellular_component:nucleus); GO:0010914(biological_process:positive regulation of sterigma…				ENOG410YX07(K:Transcription); ENOG4110BAX(K:Transcription)	ENOG410YX07(C6 transcription factor); ENOG4110BAX(C6 transcription factor)	PF00172.15(Zn_clus:Fungal Zn(2)-Cys(6) binuclear cluster domain)	sp|Q4WMK0|GLIZ_ASPFU(C6 finger domain transcription factor gliZ OS=Neosartorya fumigata (strain ATCC MYA-4609 / Af293 / CBS 101355 / FGSC A1100) OX=330879 GN=gliZ PE=2 SV=1)
gene32	AFUB_100810	conserved hypothetical protein	726	5	77	0.57	9.77	0.57	9.77	17.6151	4.13874	2.35e-19	7.35e-19	yes	up	XP_746428.2(conserved hypothetical protein [Aspergillus fumigatus Af293])	GO:0005576(cellular_component:extracellular region)				ENOG4111AS5(S:Function unknown)	ENOG4111AS5(-)		sp|D4AWM9|A0595_ARTBC(Uncharacterized secreted protein ARB_00595 OS=Arthroderma benhamiae (strain ATCC MYA-4681 / CBS 112371) OX=663331 GN=ARB_00595 PE=1 SV=1)
gene2182	AFUB_086380	conserved hypothetical protein	2349	8	122	0.19	3.35	0.19	3.35	17.4435	4.12462	1.14e-29	4.53e-29	yes	up	EDP49190.1(conserved hypothetical protein [Aspergillus fumigatus A1163])					ENOG41111I7(S:Function unknown); ENOG410ZY6J(S:Function unknown); ENOG410Y3JG(S:Function unknown)	ENOG41111I7(-); ENOG410ZY6J(-); ENOG410Y3JG(-)	PF14518.3(Haem_oxygenas_2:Iron-containing redox enzyme)
gene3982	AFUB_049740	hypothetical protein	558	23	350	0.95	16.5	0.95	16.5	17.4062	4.12153	8.59e-82	6.13e-81	yes	up	XP_001481486.1(conserved hypothetical protein [Aspergillus fumigatus Af293])					COG5634(S:Function unknown)	COG5634(Uncharacterized conserved protein (DUF2278))	PF10042.6(DUF2278:Uncharacterized conserved protein (DUF2278))	sp|C0SPB1|YUKJ_BACSU(Uncharacterized protein YukJ OS=Bacillus subtilis (strain 168) OX=224308 GN=yukJ PE=4 SV=1)
gene4889	AFUB_058820	scramblase family protein	1425	360.97	5422.52	15.7	268.59	15.7	268.59	17.1828	4.1029	0	0	yes	up	EDP51861.1(scramblase family protein [Aspergillus fumigatus A1163])					COG2843(M:Cell wall/membrane/envelope biogenesis)	COG2843(Capsule synthesis protein)	PF09587.7(PGA_cap:Bacterial capsule synthesis protein PGA_cap)	sp|P9WM79|Y0574_MYCTU(Probable polyglutamine synthesis accessory protein Rv0574c OS=Mycobacterium tuberculosis (strain ATCC 25618 / H37Rv) OX=83332 GN=Rv0574c PE=1 SV=1)
gene24	AFUB_100730	polyketide synthase, putative	5331	375	5633.19	3.09	54.32	3.09	54.32	17.1826	4.10287	0	0	yes	up	EDP47078.1(polyketide synthase, putative [Aspergillus fumigatus A1163])	GO:1900575(biological_process:emodin biosynthetic process); GO:0036184(biological_process:asperthecin biosynthetic process); GO:0009365(cellular_component:protein histidine kinase complex); GO:1900584(biological_process:o-orsellinic acid biosynthetic process); GO:0000155(molecular_function:phosphorelay sensor kinase activity); GO:0045461(biological_process:sterigmatocystin biosynthetic process); …	K15415	MDPG		COG3321(S:Function unknown)	COG3321(-)	PF00109.23(ketoacyl-synt:Beta-ketoacyl synthase, N-terminal domain); PF16073.2(SAT:Starter unit:ACP transacylase in aflatoxin biosynthesis); PF02801.19(Ketoacyl-synt_C:Beta-ketoacyl synthase, C-terminal domain); PF00698.18(Acyl_transf_1:Acyl transferase domain); PF16197.2(KAsynt_C_assoc:Ketoacyl-synthetase C-terminal extension); PF00550.22(PP-binding:Phosphopantetheine attachment site)	sp|Q4W944|ENCA_ASPFU(Atrochrysone carboxylic acid synthase OS=Neosartorya fumigata (strain ATCC MYA-4609 / Af293 / CBS 101355 / FGSC A1100) OX=330879 GN=encA PE=1 SV=1)
gene566	AFUB_094600	conserved hypothetical protein	1542	0	7.47	0	0.34	0	0.34	17.089	4.09499	0.00521644	0.00772714	no	up	XP_747707.1(conserved hypothetical protein [Aspergillus fumigatus Af293])	GO:0005634(cellular_component:nucleus); GO:0016021(cellular_component:integral component of membrane); GO:0006357(biological_process:regulation of transcription from RNA polymerase II promoter); GO:0008270(molecular_function:zinc ion binding); GO:0000981(molecular_function:RNA polymerase II transcription factor activity, sequence-specific DNA binding)				ENOG4110AFW(S:Function unknown); ENOG410YM50(S:Function unknown)	ENOG4110AFW(-); ENOG410YM50(-)	PF11951.5(Fungal_trans_2:Fungal specific transcription factor domain)
gene1823	AFUB_082820	oxidoreductase, short-chain dehydrogenase/reductase family, putative	1068	1	14.81	1.24	15.21	1.24	15.21	16.9403	4.08238	8.51e-05	0.000146481	yes	up	EDP48839.1(oxidoreductase, short-chain dehydrogenase/reductase family, putative [Aspergillus fumigatus A1163])	GO:0016491(molecular_function:oxidoreductase activity); GO:0055114(biological_process:oxidation-reduction process); GO:0000166(molecular_function:nucleotide binding)				COG1028(U:Intracellular trafficking, secretion, and vesicular transport)	COG1028((mfs) transporter)	PF00106.22(adh_short:short chain dehydrogenase); PF13561.3(adh_short_C2:Enoyl-(Acyl carrier protein) reductase); PF08659.7(KR:KR domain)	sp|Q5R9W5|WWOX_PONAB(WW domain-containing oxidoreductase OS=Pongo abelii OX=9601 GN=WWOX PE=2 SV=1)
gene2228	AFUB_072620	CFEM domain protein, putative	597	326.75	4831.25	18.65	312.85	18.65	312.85	16.9125	4.08002	0	0	yes	up	EDP49236.1(CFEM domain protein, putative [Aspergillus fumigatus A1163])	GO:0005618(cellular_component:cell wall); GO:0005576(cellular_component:extracellular region); GO:0005886(cellular_component:plasma membrane); GO:0031225(cellular_component:anchored component of membrane)				ENOG410Y776(S:Function unknown)	ENOG410Y776(CFEM domain protein)	PF05730.8(CFEM:CFEM domain)	sp|Q4WNE1|CFMC_ASPFU(GPI anchored CFEM domain protein C OS=Neosartorya fumigata (strain ATCC MYA-4609 / Af293 / CBS 101355 / FGSC A1100) OX=330879 GN=cfmC PE=3 SV=1)
gene9161	AFUB_007480	conserved hypothetical protein	441	2.13	31.19	0.06	1.07	0.06	1.07	16.7495	4.06604	1.23e-08	2.64e-08	yes	up	EDP56046.1(conserved hypothetical protein [Aspergillus fumigatus A1163])	GO:0016787(molecular_function:hydrolase activity); GO:0016021(cellular_component:integral component of membrane); GO:0016628(molecular_function:oxidoreductase activity, acting on the CH-CH group of donors, NAD or NADP as acceptor); GO:0055114(biological_process:oxidation-reduction process)	K01061	E3.1.1.45		COG0412(S:Function unknown); ENOG410XP67(S:Function unknown)	COG0412(Export control protein); ENOG410XP67(Export control protein)		sp|Q07505|DLHH_YEAST(Putative carboxymethylenebutenolidase OS=Saccharomyces cerevisiae (strain ATCC 204508 / S288c) OX=559292 GN=YDL086W PE=1 SV=1)
gene8438	AFUB_000280	beta-glucosidase, putative	2490	27	394	0.6	10.12	0.6	10.12	16.6916	4.06105	4.59e-91	3.49e-90	yes	up	B0XM94.1(RecName: Full=Probable beta-glucosidase H; AltName: Full=Beta-D-glucoside glucohydrolase H; AltName: Full=Cellobiase H; AltName: Full=Gentiobiase H)	GO:0102483(molecular_function:scopolin beta-glucosidase activity); GO:0005576(cellular_component:extracellular region); GO:0008422(molecular_function:beta-glucosidase activity); GO:0030245(biological_process:cellulose catabolic process)	K05349	bglX	map00460(Cyanoamino acid metabolism); map00500(Starch and sucrose metabolism)	COG1472(G:Carbohydrate transport and metabolism)	COG1472(hydrolase family 3)	PF01915.19(Glyco_hydro_3_C:Glycosyl hydrolase family 3 C-terminal domain); PF00933.18(Glyco_hydro_3:Glycosyl hydrolase family 3 N terminal domain); PF14310.3(Fn3-like:Fibronectin type III-like domain); PF07691.9(PA14:PA14 domain)	sp|B0XM94|BGLH_ASPFC(Probable beta-glucosidase H OS=Neosartorya fumigata (strain CEA10 / CBS 144.89 / FGSC A1163) OX=451804 GN=bglH PE=3 SV=1)
gene9029	AFUB_006160	beta-glucosidase, putative	2622	172	2495	2.67	51.17	2.67	51.17	16.5923	4.05244	0	0	yes	up	B0XPE1.1(RecName: Full=Probable beta-glucosidase A; AltName: Full=Beta-D-glucoside glucohydrolase A; AltName: Full=Cellobiase A; AltName: Full=Gentiobiase A; Flags: Precursor)	GO:0008422(molecular_function:beta-glucosidase activity); GO:0005622(cellular_component:intracellular); GO:0102483(molecular_function:scopolin beta-glucosidase activity); GO:0006012(biological_process:galactose metabolic process); GO:0005576(cellular_component:extracellular region); GO:0004565(molecular_function:beta-galactosidase activity); GO:0030245(biological_process:cellulose catabolic proce…	K05349	bglX	map00460(Cyanoamino acid metabolism); map00500(Starch and sucrose metabolism)	COG1472(P:Inorganic ion transport and metabolism)	COG1472(arsenical-resistance protein)	PF01915.19(Glyco_hydro_3_C:Glycosyl hydrolase family 3 C-terminal domain); PF00933.18(Glyco_hydro_3:Glycosyl hydrolase family 3 N terminal domain); PF14310.3(Fn3-like:Fibronectin type III-like domain)	sp|B0XPE1|BGLA_ASPFC(Probable beta-glucosidase A OS=Neosartorya fumigata (strain CEA10 / CBS 144.89 / FGSC A1163) OX=451804 GN=bglA PE=3 SV=1)
gene2859	AFUB_078930	hypothetical protein	717	18	261	0.67	7.53	0.67	7.53	16.5857	4.05187	7.09e-61	4.17e-60	yes	up	XP_747431.1(hypothetical protein AFUA_8G06300 [Aspergillus fumigatus Af293])
gene1435	AFUB_091790	serine protease, putative	1743	8	116	0.27	4.5	0.27	4.5	16.5857	4.05187	5.13e-28	1.96e-27	yes	up	EDP48462.1(serine protease, putative [Aspergillus fumigatus A1163])	GO:0006508(biological_process:proteolysis); GO:0046872(molecular_function:metal ion binding); GO:0009405(biological_process:pathogenesis); GO:0005615(cellular_component:extracellular space); GO:0004252(molecular_function:serine-type endopeptidase activity)	K08677	K08677		COG4934(S:Function unknown)	COG4934(-)	PF09286.8(Pro-kuma_activ:Pro-kumamolisin, activation domain)	sp|Q4WGU1|SED5_ASPFU(Tripeptidyl-peptidase sed5 OS=Neosartorya fumigata (strain ATCC MYA-4609 / Af293 / CBS 101355 / FGSC A1100) OX=330879 GN=sed5 PE=3 SV=2)
gene6298	AFUB_044120	conserved hypothetical protein	2115	18.06	261.42	0.3	3.8	0.3	3.8	16.5572	4.04938	5.99e-61	3.53e-60	yes	up	EDP53240.1(conserved hypothetical protein [Aspergillus fumigatus A1163])	GO:0046872(molecular_function:metal ion binding); GO:0008270(molecular_function:zinc ion binding); GO:0003676(molecular_function:nucleic acid binding); GO:0005622(cellular_component:intracellular)				COG5048(S:Function unknown); ENOG410ZTM5(S:Function unknown); ENOG410YGBJ(S:Function unknown)	COG5048(-); ENOG410ZTM5(-); ENOG410YGBJ(Fungal specific transcription factor domain)	PF00096.23(zf-C2H2:Zinc finger, C2H2 type); PF13465.3(zf-H2C2_2:Zinc-finger double domain); PF13894.3(zf-C2H2_4:C2H2-type zinc finger)	sp|O14978|ZN263_HUMAN(Zinc finger protein 263 OS=Homo sapiens OX=9606 GN=ZNF263 PE=1 SV=2)
gene1614	AFUB_080750	conserved hypothetical protein	792	20	287	1.98	31.73	1.98	31.73	16.4141	4.03686	1.3e-66	8.1e-66	yes	up	XP_747503.1(conserved hypothetical protein [Aspergillus fumigatus Af293])	GO:0000166(molecular_function:nucleotide binding)				ENOG41119JF(S:Function unknown)	ENOG41119JF(Conserved hypothetical, protein)	PF13460.3(NAD_binding_10:NAD(P)H-binding)
gene2073	AFUB_085310	conserved hypothetical protein	1254	70	1003	2.41	44.36	2.41	44.36	16.3896	4.03471	7.47e-228	1.14e-226	yes	up	XP_747076.1(conserved hypothetical protein [Aspergillus fumigatus Af293])	GO:0016021(cellular_component:integral component of membrane)				ENOG410YFZZ(S:Function unknown); COG0277(S:Function unknown)	ENOG410YFZZ(integral membrane protein); COG0277(integral membrane protein)	PF14378.3(PAP2_3:PAP2 superfamily)
gene3263	AFUB_065930	telomere length regulator protein (Rif1), putative	5112	40.75	583.08	0.26	4.33	0.26	4.33	16.3669	4.03271	2.81e-133	2.72e-132	yes	up	EDP50261.1(telomere length regulator protein (Rif1), putative [Aspergillus fumigatus A1163])	GO:0000723(biological_process:telomere maintenance); GO:0000783(cellular_component:nuclear telomere cap complex); GO:0005724(cellular_component:nuclear telomeric heterochromatin); GO:0005730(cellular_component:nucleolus)				ENOG410Y4IM(S:Function unknown)	ENOG410Y4IM(Telomere length regulator protein rif1)	PF12231.5(Rif1_N:Rap1-interacting factor 1 N terminal)
gene8774	AFUB_003630	MYB family conidiophore development protein FlbD, putative	945	13	186	0.98	15.85	0.98	15.85	16.3657	4.0326	8.91e-44	4.32e-43	yes	up	XP_750071.1(MYB family conidiophore development protein FlbD, putative [Aspergillus fumigatus Af293])	GO:0044212(molecular_function:transcription regulatory region DNA binding); GO:0006995(biological_process:cellular response to nitrogen starvation); GO:0070791(biological_process:cleistothecium development); GO:0005634(cellular_component:nucleus); GO:0000785(cellular_component:chromatin); GO:0003677(molecular_function:DNA binding); GO:0003682(molecular_function:chromatin binding); GO:0075307(biol…	K09425	K09425		COG5147(K:Transcription)	COG5147(Myblike DNAbinding domain containing protein)	PF00249.28(Myb_DNA-binding:Myb-like DNA-binding domain); PF13921.3(Myb_DNA-bind_6:Myb-like DNA-binding domain)	sp|O13493|MYB1_NEUCR(Myb-like DNA-binding protein myb-1 OS=Neurospora crassa (strain ATCC 24698 / 74-OR23-1A / CBS 708.71 / DSM 1257 / FGSC 987) OX=367110 GN=rca-1 PE=3 SV=2)
gene547	AFUB_094410	conserved hypothetical protein	336	0	7.11	0	5.35	0	5.35	16.2654	4.02373	0.0067068	0.00983777	no	up	EDP47596.1(conserved hypothetical protein [Aspergillus fumigatus A1163])					ENOG4110ANC(S:Function unknown); COG0457(S:Function unknown)	ENOG4110ANC(-); COG0457(-)
gene499	AFUB_093930	ABC drug exporter AtrF	4644	117	1644	1.32	21.39	1.32	21.39	16.0724	4.00651	0	0	yes	up	EDP47549.1(ABC drug exporter AtrF [Aspergillus fumigatus A1163])	GO:0042626(molecular_function:ATPase activity, coupled to transmembrane movement of substances); GO:0016021(cellular_component:integral component of membrane); GO:0006200(biological_process:obsolete ATP catabolic process); GO:0035690(biological_process:cellular response to drug); GO:0055085(biological_process:transmembrane transport); GO:0005524(molecular_function:ATP binding)				COG1131(S:Function unknown); COG0842(V:Defense mechanisms)	COG1131(-); COG0842((ABC) transporter)	PF01061.21(ABC2_membrane:ABC-2 type transporter); PF00005.24(ABC_tran:ABC transporter); PF06422.9(PDR_CDR:CDR ABC transporter); PF14510.3(ABC_trans_N:ABC-transporter extracellular N-terminal); PF13238.3(AAA_18:AAA domain); PF13191.3(AAA_16:AAA ATPase domain); PF12698.4(ABC2_membrane_3:ABC-2 family transporter protein); PF03193.13(DUF258:Protein of unknown function, DUF258); PF13671.3(AAA_33:AAA d…	sp|P41820|BFR1_SCHPO(Brefeldin A resistance protein OS=Schizosaccharomyces pombe (strain 972 / ATCC 24843) OX=284812 GN=bfr1 PE=1 SV=1)
gene3910	AFUB_049020	endoglycoceramidase, putative	1560	0	7	0	0.31	0	0.31	16.0137	4.00124	0.00724392	0.0105856	no	up	EDP50901.1(endoglycoceramidase, putative [Aspergillus fumigatus A1163])	GO:0005975(biological_process:carbohydrate metabolic process); GO:0047876(molecular_function:endoglycosylceramidase activity); GO:0043169(molecular_function:cation binding); GO:0004553(molecular_function:hydrolase activity, hydrolyzing O-glycosyl compounds)	K05991	E3.2.1.123		ENOG410ZVSV(G:Carbohydrate transport and metabolism)	ENOG410ZVSV(Cellulase (glycosyl hydrolase family 5))	PF00150.15(Cellulase:Cellulase (glycosyl hydrolase family 5)); PF02449.12(Glyco_hydro_42:Beta-galactosidase)	sp|Q9GV16|EGCSE_CYANO(Endoglycoceramidase OS=Cyanea nozakii OX=135523 PE=1 SV=1)
gene1650	AFUB_081110	short-chain dehydrogenase/reductase family protein, putative	900	0	7	0	0.64	0	0.64	16.0137	4.00124	0.00724392	0.0105856	no	up	XP_747467.2(short-chain dehydrogenase/reductase family protein, putative [Aspergillus fumigatus Af293])	GO:0055114(biological_process:oxidation-reduction process); GO:0016491(molecular_function:oxidoreductase activity)				COG1028(I:Lipid transport and metabolism)	COG1028(acyl-CoA thioesterase)	PF00106.22(adh_short:short chain dehydrogenase); PF08659.7(KR:KR domain)	sp|B8M9L2|TROPG_TALSN(Short-chain dehydrogenase/reductase tropG OS=Talaromyces stipitatus (strain ATCC 10500 / CBS 375.48 / QM 6759 / NRRL 1006) OX=441959 GN=tropG PE=3 SV=1)
gene10085	AFUB_016700	endo-arabinanase, putative	1038	0	7	0	0.52	0	0.52	16.0137	4.00124	0.00724392	0.0105856	no	up	XP_753100.1(endo-arabinanase, putative [Aspergillus fumigatus Af293])	GO:0031222(biological_process:arabinan catabolic process); GO:0016787(molecular_function:hydrolase activity); GO:0046558(molecular_function:arabinan endo-1,5-alpha-L-arabinosidase activity); GO:0016798(molecular_function:hydrolase activity, acting on glycosyl bonds); GO:0008152(biological_process:metabolic process)	K06113	abnA		COG3507(S:Function unknown)	COG3507(-)	PF04616.11(Glyco_hydro_43:Glycosyl hydrolases family 43)	sp|Q5B8T6|ABND_EMENI(Probable arabinan endo-1,5-alpha-L-arabinosidase D OS=Emericella nidulans (strain FGSC A4 / ATCC 38163 / CBS 112.46 / NRRL 194 / M139) OX=227321 GN=abnD PE=2 SV=2)
gene2595	AFUB_076290	FAD dependent oxidoreductase superfamily	1065	1	14	0.06	1.01	0.06	1.01	16.0137	4.00124	0.000146013	0.000246622	yes	up	XP_750912.1(FAD dependent oxidoreductase superfamily [Aspergillus fumigatus Af293])	GO:0006566(biological_process:threonine metabolic process); GO:0044710(biological_process:single-organism metabolic process); GO:0006563(biological_process:L-serine metabolic process); GO:0006560(biological_process:proline metabolic process); GO:0006544(biological_process:glycine metabolic process); GO:0006591(biological_process:ornithine metabolic process); GO:0006525(biological_process:arginine…	K00273	DAO, aao	map00260(Glycine, serine and threonine metabolism); map00311(Penicillin and cephalosporin biosynthesis); map00330(Arginine and proline metabolism); map00472(D-Arginine and D-ornithine metabolism); map04146(Peroxisome)	COG0665(S:Function unknown); ENOG410YFE1(K:Transcription)	COG0665(oligo-peptide transporter); ENOG410YFE1(C6 transcription factor)	PF01266.21(DAO:FAD dependent oxidoreductase); PF04646.9(DUF604:Protein of unknown function, DUF604)	sp|Q9Y7N4|OXDA_SCHPO(D-amino-acid oxidase OS=Schizosaccharomyces pombe (strain 972 / ATCC 24843) OX=284812 GN=dao1 PE=3 SV=1)
gene6430	AFUB_045440	lipase/esterase, putative	684	0	7	0	0.98	0	0.98	16.0137	4.00124	0.00724392	0.0105856	no	up	XP_748602.2(LOW QUALITY PROTEIN: lipase/esterase, putative [Aspergillus fumigatus Af293])	GO:0016787(molecular_function:hydrolase activity); GO:0016298(molecular_function:lipase activity); GO:0052689(molecular_function:carboxylic ester hydrolase activity); GO:0008152(biological_process:metabolic process); GO:0016042(biological_process:lipid catabolic process)				COG0657(S:Function unknown)	COG0657(-)	PF07859.10(Abhydrolase_3:alpha/beta hydrolase fold)	sp|P9WK87|NLHH_MYCTU(Carboxylesterase NlhH OS=Mycobacterium tuberculosis (strain ATCC 25618 / H37Rv) OX=83332 GN=nlhH PE=1 SV=1)
gene2719	AFUB_077530	C6 transcription factor, putative	1311	1	14	0.05	0.77	0.05	0.77	16.0137	4.00124	0.000146013	0.000246622	yes	up	EDP49723.1(C6 transcription factor, putative [Aspergillus fumigatus A1163])	GO:0005488(molecular_function:binding); GO:0005634(cellular_component:nucleus); GO:0008270(molecular_function:zinc ion binding); GO:0006351(biological_process:transcription, DNA-templated); GO:0003677(molecular_function:DNA binding)				ENOG410YCQ6(S:Function unknown); ENOG4110BF7(S:Function unknown); ENOG4110BFF(S:Function unknown)	ENOG410YCQ6(-); ENOG4110BF7(-); ENOG4110BFF(Fungal_trans)	PF04082.15(Fungal_trans:Fungal specific transcription factor domain)
gene8433	AFUB_000230	endo-1,3(4)-beta-glucanase, putative	858	0	7	0	0.69	0	0.69	16.0137	4.00124	0.00724392	0.0105856	no	up	XP_751328.1(endo-1,3(4)-beta-glucanase, putative [Aspergillus fumigatus Af293])	GO:0005975(biological_process:carbohydrate metabolic process); GO:0052862(molecular_function:glucan endo-1,4-beta-glucanase activity, C-3 substituted reducing group); GO:0052861(molecular_function:glucan endo-1,3-beta-glucanase activity, C-3 substituted reducing group); GO:0004553(molecular_function:hydrolase activity, hydrolyzing O-glycosyl compounds)				COG2273(G:Carbohydrate transport and metabolism)	COG2273(hydrolase family 16)	PF00722.18(Glyco_hydro_16:Glycosyl hydrolases family 16); PF03935.12(SKN1:Beta-glucan synthesis-associated protein (SKN1))
gene6406	AFUB_045200	conserved hypothetical protein	375	0	7	0	3.73	0	3.73	16.0137	4.00124	0.00724392	0.0105856	no	up	EDP53345.1(conserved hypothetical protein [Aspergillus fumigatus A1163])					ENOG4110B4Q(S:Function unknown); ENOG410ZAIJ(S:Function unknown)	ENOG4110B4Q(-); ENOG410ZAIJ(-)
gene9372	AFUB_009570	conserved hypothetical protein	966	0	7	0	0.58	0	0.58	16.0137	4.00124	0.00724392	0.0105856	no	up	OXN07055.1(hypothetical protein CDV58_03507 [Aspergillus fumigatus])	GO:0016021(cellular_component:integral component of membrane); GO:0016020(cellular_component:membrane); GO:0008152(biological_process:metabolic process); GO:0004659(molecular_function:prenyltransferase activity)				ENOG4111VWY(S:Function unknown); ENOG4111XYD(S:Function unknown)	ENOG4111VWY(UbiA prenyltransferase); ENOG4111XYD(UbiA prenyltransferase family)	PF01040.15(UbiA:UbiA prenyltransferase family)	sp|M4VQY9|FMAA_ASPFU(Fumagillin beta-trans-bergamotene synthase af520 OS=Neosartorya fumigata (strain ATCC MYA-4609 / Af293 / CBS 101355 / FGSC A1100) OX=330879 GN=af520 PE=1 SV=1)
gene5850	AFUB_039670	aryl-alcohol oxidase; vanillyl-alcohol oxidase	1239	0	7	0	0.41	0	0.41	16.0137	4.00124	0.00724392	0.0105856	no	up	EDP52798.1(aryl-alcohol oxidase; vanillyl-alcohol oxidase [Aspergillus fumigatus A1163])	GO:0006040(biological_process:amino sugar metabolic process); GO:0050660(molecular_function:flavin adenine dinucleotide binding); GO:0016614(molecular_function:oxidoreductase activity, acting on CH-OH group of donors); GO:0008762(molecular_function:UDP-N-acetylmuramate dehydrogenase activity); GO:0055114(biological_process:oxidation-reduction process)				COG0277(S:Function unknown)	COG0277()-reductase)	PF01565.20(FAD_binding_4:FAD binding domain)	sp|P56216|VAOX_PENSI(Vanillyl-alcohol oxidase OS=Penicillium simplicissimum OX=69488 GN=VAOA PE=1 SV=1)
gene3946	AFUB_049380	hypothetical protein	324	0	7	0	5.97	0	5.97	16.0137	4.00124	0.00724392	0.0105856	no	up	XP_748247.1(hypothetical protein AFUA_5G00940 [Aspergillus fumigatus Af293])					ENOG4110B6X(S:Function unknown)	ENOG4110B6X(-)
gene5854	AFUB_039710	hypothetical protein	960	1	14	0.07	1.17	0.07	1.17	16.0137	4.00124	0.000146013	0.000246622	yes	up	EDP52802.1(hypothetical protein AFUB_039710 [Aspergillus fumigatus A1163])	GO:0016787(molecular_function:hydrolase activity); GO:0008152(biological_process:metabolic process)				COG0491(S:Function unknown); ENOG410YAFZ(S:Function unknown); ENOG4110084(S:Function unknown)	COG0491(Antioxidant protein with alkyl hydroperoxidase activity. Required for the reduction of the AhpC active site cysteine residues and for the regeneration of the AhpC enzyme activity (By similarity)); ENOG410YAFZ(Metallo-beta-lactamase superfamily); ENOG4110084(Metallo-beta-lactamase superfamily)	PF00753.24(Lactamase_B:Metallo-beta-lactamase superfamily)	sp|I7LRH3|MAPDE_PENBR(Cytochrome P450 monooxygenase mpaDE OS=Penicillium brevicompactum OX=5074 GN=mpaDE PE=1 SV=1)
gene5436	AFUB_035530	Ctr copper transporter family protein	657	0	7	0	1.05	0	1.05	16.0137	4.00124	0.00724392	0.0105856	no	up	XP_754258.1(Ctr copper transporter family protein [Aspergillus fumigatus Af293])	GO:0016020(cellular_component:membrane); GO:0016021(cellular_component:integral component of membrane); GO:0035434(biological_process:copper ion transmembrane transport); GO:0005375(molecular_function:copper ion transmembrane transporter activity)				ENOG410Y4VI(U:Intracellular trafficking, secretion, and vesicular transport)	ENOG410Y4VI(Ctr copper transporter family)	PF04145.12(Ctr:Ctr copper transporter family)
gene5432	AFUB_035490	transferase family protein	2982	1	14	0.02	0.29	0.02	0.29	16.0137	4.00124	0.000146013	0.000246622	yes	up	EDP52386.1(transferase family protein [Aspergillus fumigatus A1163])	GO:0016747(molecular_function:transferase activity, transferring acyl groups other than amino-acyl groups); GO:0008152(biological_process:metabolic process)				COG3207(H:Coenzyme transport and metabolism)	COG3207(GTP cyclohydrolase i)	PF00501.25(AMP-binding:AMP-binding enzyme); PF02458.12(Transferase:Transferase family); PF00550.22(PP-binding:Phosphopantetheine attachment site)	sp|A0A0D2YG01|FUB8_FUSO4(Non-canonical non-ribosomal peptide synthetase FUB8 OS=Fusarium oxysporum f. sp. lycopersici (strain 4287 / CBS 123668 / FGSC 9935 / NRRL 34936) OX=426428 GN=FUB8 PE=1 SV=1)
gene2075	AFUB_085330	epsilon-lactone hydrolase, putative	1059	1	14	0.06	1.02	0.06	1.02	16.0137	4.00124	0.000146013	0.000246622	yes	up	EDP49083.1(epsilon-lactone hydrolase, putative [Aspergillus fumigatus A1163])	GO:0016787(molecular_function:hydrolase activity); GO:0008152(biological_process:metabolic process)				ENOG410XQSP(U:Intracellular trafficking, secretion, and vesicular transport); ENOG4111VHJ(I:Lipid transport and metabolism)	ENOG410XQSP(-); ENOG4111VHJ(Protein of unknown function (DUF2424))	PF07859.10(Abhydrolase_3:alpha/beta hydrolase fold); PF10340.6(DUF2424:Protein of unknown function (DUF2424))	sp|Q9EX73|MLHB_RHOER(Monoterpene epsilon-lactone hydrolase OS=Rhodococcus erythropolis OX=1833 GN=mlhB PE=1 SV=1)
gene1296	AFUB_090400	aldo-keto reductase, putative	1068	1	14	0.06	1.01	0.06	1.01	16.0137	4.00124	0.000146013	0.000246622	yes	up	EDP48325.1(aldo-keto reductase, putative [Aspergillus fumigatus A1163])	GO:0055114(biological_process:oxidation-reduction process); GO:0016491(molecular_function:oxidoreductase activity)	K00100	bdhAB	map00650(Butanoate metabolism)	COG0667(S:Function unknown)	COG0667(-)	PF00248.18(Aldo_ket_red:Aldo/keto reductase family)	sp|E9FCP6|DTXS3_METRA(Aldo-keto reductase dtxS3 OS=Metarhizium robertsii (strain ARSEF 23 / ATCC MYA-3075) OX=655844 GN=dtxS3 PE=3 SV=2)
gene986	AFUB_087320	protein kinase, putative	1347	1	14	0.05	0.74	0.05	0.74	16.0137	4.00124	0.000146013	0.000246622	yes	up	EDP48021.1(protein kinase, putative [Aspergillus fumigatus A1163])	GO:0006468(biological_process:protein phosphorylation); GO:0016310(biological_process:phosphorylation); GO:0016301(molecular_function:kinase activity); GO:0018108(biological_process:peptidyl-tyrosine phosphorylation); GO:0004713(molecular_function:protein tyrosine kinase activity); GO:0004672(molecular_function:protein kinase activity); GO:0005524(molecular_function:ATP binding)				ENOG410XRBH(S:Function unknown)	ENOG410XRBH(Conserved hypothetical, protein)	PF00069.22(Pkinase:Protein kinase domain); PF07714.14(Pkinase_Tyr:Protein tyrosine kinase)	sp|P51568|AFC3_ARATH(Serine/threonine-protein kinase AFC3 OS=Arabidopsis thaliana OX=3702 GN=AFC3 PE=2 SV=2)
gene5447	AFUB_035640	toxin biosynthesis protein, putative	537	3	42	0.76	12.5	0.76	12.5	16.0137	4.00124	4.77e-11	1.14e-10	yes	up	XP_754268.1(toxin biosynthesis protein, putative [Aspergillus fumigatus Af293])					ENOG4111KHU(S:Function unknown); ENOG41115TX(S:Function unknown); ENOG410ZIQV(S:Function unknown)	ENOG4111KHU(toxin biosynthesis protein); ENOG41115TX(alpha/beta hydrolase fold); ENOG410ZIQV(-)
gene9691	AFUB_012760	6-hexanolactone hydrolase, putative	795	3.34	46.38	0.33	5.1	0.33	5.1	15.8836	3.98947	4.98e-12	1.24e-11	yes	up	XP_752697.1(6-hexanolactone hydrolase, putative [Aspergillus fumigatus Af293])	GO:0016787(molecular_function:hydrolase activity); GO:0008152(biological_process:metabolic process)				ENOG410XQSP(I:Lipid transport and metabolism); ENOG4111VHJ(I:Lipid transport and metabolism)	ENOG410XQSP(Alpha beta hydrolase fold protein); ENOG4111VHJ(Protein of unknown function (DUF2424))	PF07859.10(Abhydrolase_3:alpha/beta hydrolase fold); PF10340.6(DUF2424:Protein of unknown function (DUF2424)); PF11187.5(DUF2974:Protein of unknown function (DUF2974))
gene6354	AFUB_044680	hypothetical protein	612	15.62	215.86	2.43	36.73	2.43	36.73	15.8072	3.98251	3.78e-50	1.99e-49	yes	up	XP_748675.1(hypothetical protein AFUA_3G03550 [Aspergillus fumigatus Af293])	GO:0005488(molecular_function:binding)				ENOG4110B3N(S:Function unknown); ENOG410YCWZ(S:Function unknown); ENOG410Y92B(K:Transcription)	ENOG4110B3N(Fungal_trans); ENOG410YCWZ(Fungal_trans); ENOG410Y92B(Fungal specific transcription factor domain)		sp|Q1ERI1|CTNR_MONPU(Citrinin biosynthesis transcriptional activator ctnR OS=Monascus purpureus OX=5098 GN=ctnR PE=3 SV=1)
gene546	AFUB_094400	catalase A	2253	94.8	1309.43	2.07	27.9	2.07	27.9	15.7993	3.98179	1.91e-294	3.55e-293	yes	up	XP_747688.1(spore-specific catalase CatA [Aspergillus fumigatus Af293])	GO:0006568(biological_process:tryptophan metabolic process); GO:0006804(biological_process:obsolete peroxidase reaction); GO:0020037(molecular_function:heme binding); GO:0034605(biological_process:cellular response to heat); GO:0070301(biological_process:cellular response to hydrogen peroxide); GO:0005622(cellular_component:intracellular); GO:0098869(biological_process:cellular oxidant detoxifica…	K03781	katE, CAT, catB, srpA	map00380(Tryptophan metabolism); map00630(Glyoxylate and dicarboxylate metabolism); map04011(MAPK signaling pathway - yeast); map04146(Peroxisome); map04213(Longevity regulating pathway - multiple species)	COG0753(S:Function unknown)	COG0753(F-box domain protein)	PF00199.16(Catalase:Catalase); PF06628.9(Catalase-rel:Catalase-related immune-responsive)	sp|P78574|CATA_ASPFU(Catalase A OS=Neosartorya fumigata (strain ATCC MYA-4609 / Af293 / CBS 101355 / FGSC A1100) OX=330879 GN=catA PE=3 SV=2)
gene8406	AFUB_033720	catalase, putative	1563	320	4376	12.4	193.47	12.4	193.47	15.642	3.96735	0	0	yes	up	XP_756140.1(catalase Cat [Aspergillus fumigatus Af293])	GO:0006804(biological_process:obsolete peroxidase reaction); GO:0020037(molecular_function:heme binding); GO:0006568(biological_process:tryptophan metabolic process); GO:1900566(biological_process:chanoclavine-I biosynthetic process); GO:0098869(biological_process:cellular oxidant detoxification); GO:0042744(biological_process:hydrogen peroxide catabolic process); GO:0015947(biological_process:me…	K03781	katE, CAT, catB, srpA	map00380(Tryptophan metabolism); map00630(Glyoxylate and dicarboxylate metabolism); map04011(MAPK signaling pathway - yeast); map04146(Peroxisome); map04213(Longevity regulating pathway - multiple species)	COG0753(S:Function unknown)	COG0753(Transferase family)	PF00199.16(Catalase:Catalase); PF06628.9(Catalase-rel:Catalase-related immune-responsive)	sp|Q4WZ63|EASC_ASPFU(Catalase easC OS=Neosartorya fumigata (strain ATCC MYA-4609 / Af293 / CBS 101355 / FGSC A1100) OX=330879 GN=easC PE=1 SV=1)
gene4763	AFUB_057560	conserved hypothetical protein	1323	30	409	1	14.06	1	14.06	15.5943	3.96295	4.33e-93	3.36e-92	yes	up	XP_753645.1(conserved hypothetical protein [Aspergillus fumigatus Af293])					ENOG410ZTV3(S:Function unknown)	ENOG410ZTV3(-)		sp|F1DBA8|MPAB_PENBR(Mycophenolic acid synthesis protein B OS=Penicillium brevicompactum OX=5074 GN=mpaB PE=3 SV=1)
gene3394	AFUB_067270	alpha-glucosidase AgdA, putative	2967	126	1717	2.11	33.36	2.11	33.36	15.5871	3.96228	0	0	yes	up	EDP50389.1(alpha-glucosidase AgdA, putative [Aspergillus fumigatus A1163])	GO:0046527(molecular_function:glucosyltransferase activity); GO:0005975(biological_process:carbohydrate metabolic process); GO:0005982(biological_process:starch metabolic process); GO:0030246(molecular_function:carbohydrate binding); GO:0032450(molecular_function:maltose alpha-glucosidase activity); GO:0004553(molecular_function:hydrolase activity, hydrolyzing O-glycosyl compounds); GO:0000023(bi…	K01187	malZ	map00052(Galactose metabolism); map00500(Starch and sucrose metabolism)	COG1501(G:Carbohydrate transport and metabolism)	COG1501(glycoside hydrolase 15-related)	PF01055.23(Glyco_hydro_31:Glycosyl hydrolases family 31); PF16863.2(NtCtMGAM_N:N-terminal barrel of NtMGAM and CtMGAM, maltase-glucoamylase); PF13802.3(Gal_mutarotas_2:Galactose mutarotase-like)	sp|Q12558|AGLU_ASPOR(Alpha-glucosidase OS=Aspergillus oryzae (strain ATCC 42149 / RIB 40) OX=510516 GN=agdA PE=2 SV=1)
gene6587	AFUB_047000	ABC multidrug transporter, putative	4275	219	2981	2.7	42.36	2.7	42.36	15.5698	3.96068	0	0	yes	up	EDP53519.1(ABC multidrug transporter, putative [Aspergillus fumigatus A1163])	GO:0006855(biological_process:drug transmembrane transport); GO:0016021(cellular_component:integral component of membrane); GO:0042626(molecular_function:ATPase activity, coupled to transmembrane movement of substances); GO:0006200(biological_process:obsolete ATP catabolic process); GO:0055085(biological_process:transmembrane transport); GO:0005524(molecular_function:ATP binding)				COG0842(S:Function unknown)	COG0842(Serine hydrolase (FSH1))	PF01061.21(ABC2_membrane:ABC-2 type transporter); PF00005.24(ABC_tran:ABC transporter); PF06422.9(PDR_CDR:CDR ABC transporter); PF12698.4(ABC2_membrane_3:ABC-2 family transporter protein); PF14510.3(ABC_trans_N:ABC-transporter extracellular N-terminal); PF13481.3(AAA_25:AAA domain)	sp|P41820|BFR1_SCHPO(Brefeldin A resistance protein OS=Schizosaccharomyces pombe (strain 972 / ATCC 24843) OX=284812 GN=bfr1 PE=1 SV=1)
gene4094	AFUB_050860	major allergen Asp F1	531	459	6246	96.03	1400.45	96.03	1400.45	15.5652	3.96025	0	0	yes	up	CAA41217.1(18-kDa antigen [Aspergillus fumigatus])	GO:0090502(biological_process:RNA phosphodiester bond hydrolysis, endonucleolytic); GO:0051252(biological_process:regulation of RNA metabolic process); GO:0019863(molecular_function:IgE binding); GO:0060300(biological_process:regulation of cytokine activity); GO:0004521(molecular_function:endoribonuclease activity); GO:0033902(molecular_function:rRNA endonuclease activity); GO:0005576(cellular_co…	K01171	sar		ENOG410YUKU(S:Function unknown); ENOG410XRBH(S:Function unknown)	ENOG410YUKU(-); ENOG410XRBH(-)		sp|P67875|RNMG_ASPFU(Ribonuclease mitogillin OS=Neosartorya fumigata (strain ATCC MYA-4609 / Af293 / CBS 101355 / FGSC A1100) OX=330879 GN=mitF PE=1 SV=1)
gene2373	AFUB_074070	glycosyl hydrolase, putative	2016	74.37	1008.27	1.27	17.68	1.27	17.68	15.5076	3.9549	2.89e-226	4.4e-225	yes	up	XP_750699.1(glycosyl hydrolase, putative [Aspergillus fumigatus Af293])	GO:0016787(molecular_function:hydrolase activity); GO:0005976(biological_process:polysaccharide metabolic process); GO:0004553(molecular_function:hydrolase activity, hydrolyzing O-glycosyl compounds)				COG3387(S:Function unknown)	COG3387(LSM12 homolog (S. cerevisiae))	PF00723.18(Glyco_hydro_15:Glycosyl hydrolases family 15)	sp|Q10211|YAY3_SCHPO(Uncharacterized protein C4H3.03c OS=Schizosaccharomyces pombe (strain 972 / ATCC 24843) OX=284812 GN=SPAC4H3.03c PE=4 SV=1)
gene10123	AFUB_017080	short chain dehydrogenase, putative	840	2	27	0.18	2.73	0.18	2.73	15.4418	3.94877	1.5e-07	3.07e-07	yes	up	EDP56985.1(short chain dehydrogenase, putative [Aspergillus fumigatus A1163])	GO:0006633(biological_process:fatty acid biosynthetic process); GO:0005835(cellular_component:fatty acid synthase complex); GO:1900815(biological_process:monodictyphenone biosynthetic process); GO:0042469(molecular_function:versicolorin reductase activity); GO:2001307(biological_process:xanthone-containing compound biosynthetic process); GO:0042967(biological_process:acyl-carrier-protein biosynth…				COG1028(E:Amino acid transport and metabolism); COG0654(E:Amino acid transport and metabolism)	COG1028(Catalyzes the sequential NAD-dependent oxidations of L- histidinol to L-histidinaldehyde and then to L-histidine (By similarity)); COG0654(Catalyzes the sequential NAD-dependent oxidations of L- histidinol to L-histidinaldehyde and then to L-histidine (By similarity))	PF13561.3(adh_short_C2:Enoyl-(Acyl carrier protein) reductase); PF00106.22(adh_short:short chain dehydrogenase); PF08659.7(KR:KR domain)	sp|Q49117|Y182_METEA(Uncharacterized oxidoreductase MexAM1_META1p0182 OS=Methylobacterium extorquens (strain ATCC 14718 / DSM 1338 / JCM 2805 / NCIMB 9133 / AM1) OX=272630 GN=MexAM1_META1p0182 PE=3 SV=2)
gene2287	AFUB_073210	conserved hypothetical protein	1095	34	457	2.09	31.78	2.09	31.78	15.3745	3.94247	1.86e-103	1.54e-102	yes	up	EDP49294.1(conserved hypothetical protein [Aspergillus fumigatus A1163])					COG3777(S:Function unknown)	COG3777(integral membrane protein)	PF13452.3(MaoC_dehydrat_N:N-terminal half of MaoC dehydratase)	sp|A9WC41|MEH_CHLAA(Mesaconyl-C(4)-CoA hydratase OS=Chloroflexus aurantiacus (strain ATCC 29366 / DSM 635 / J-10-fl) OX=324602 GN=meh PE=1 SV=1)
gene5027	AFUB_060190	integral membrane protein TmpA	1482	209	2803	8.65	132.26	8.65	132.26	15.3406	3.93928	0	0	yes	up	EDP51989.1(integral membrane protein TmpA [Aspergillus fumigatus A1163])	GO:0075306(biological_process:regulation of conidium formation); GO:0016021(cellular_component:integral component of membrane); GO:0016020(cellular_component:membrane); GO:0043935(biological_process:sexual sporulation resulting in formation of a cellular spore); GO:0005886(cellular_component:plasma membrane)				ENOG411209A(S:Function unknown); ENOG410XP5F(S:Function unknown)	ENOG411209A(integral membrane protein TmpA); ENOG410XP5F(-)		sp|A8NS27|N3009_COPC7(Adenylate-forming reductase 03009 OS=Coprinopsis cinerea (strain Okayama-7 / 130 / ATCC MYA-4618 / FGSC 9003) OX=240176 GN=CC1G_03009 PE=2 SV=3)
gene1503	AFUB_092470	NmrA family transcriptional regulator, putative	936	8	107	0.61	9.24	0.61	9.24	15.2988	3.93535	1.55e-25	5.63e-25	yes	up	EDP48530.1(NmrA family transcriptional regulator, putative [Aspergillus fumigatus A1163])					COG0702(S:Function unknown)	COG0702(-)	PF05368.10(NmrA:NmrA-like family); PF13460.3(NAD_binding_10:NAD(P)H-binding); PF01073.16(3Beta_HSD:3-beta hydroxysteroid dehydrogenase/isomerase family)	sp|Q0VCN1|NMRL1_BOVIN(NmrA-like family domain-containing protein 1 OS=Bos taurus OX=9913 GN=NMRAL1 PE=2 SV=1)
gene6296	AFUB_044100	3-hydroxyacyl-CoA dehydrogenase, putative	882	3	40	0.25	3.76	0.25	3.76	15.2512	3.93085	1.73e-10	4.03e-10	yes	up	EDP53238.1(3-hydroxyacyl-CoA dehydrogenase, putative [Aspergillus fumigatus A1163])	GO:0006633(biological_process:fatty acid biosynthetic process); GO:0006631(biological_process:fatty acid metabolic process); GO:0006574(biological_process:valine catabolic process); GO:0070403(molecular_function:NAD+ binding); GO:0006554(biological_process:lysine catabolic process); GO:0006552(biological_process:leucine catabolic process); GO:0006550(biological_process:isoleucine catabolic proces…				COG1250(I:Lipid transport and metabolism)	COG1250(Dehydrogenase)	PF02737.15(3HCDH_N:3-hydroxyacyl-CoA dehydrogenase, NAD binding domain); PF00725.19(3HCDH:3-hydroxyacyl-CoA dehydrogenase, C-terminal domain); PF03446.12(NAD_binding_2:NAD binding domain of 6-phosphogluconate dehydrogenase); PF01210.20(NAD_Gly3P_dh_N:NAD-dependent glycerol-3-phosphate dehydrogenase N-terminus); PF07992.11(Pyr_redox_2:Pyridine nucleotide-disulphide oxidoreductase)	sp|N4WEA4|LAM1_COCH4(3-hydroxyacyl-CoA dehydrogenase-like protein LAM1 OS=Cochliobolus heterostrophus (strain C4 / ATCC 48331 / race T) OX=665024 GN=LAM1 PE=3 SV=1)
gene148	AFUB_101950	C6 finger domain protein, putative	2250	9	120	0.23	3.48	0.23	3.48	15.2512	3.93085	2.02e-28	7.8e-28	yes	up	EDP47202.1(C6 finger domain protein, putative [Aspergillus fumigatus A1163])	GO:0005634(cellular_component:nucleus); GO:0006357(biological_process:regulation of transcription from RNA polymerase II promoter); GO:0008270(molecular_function:zinc ion binding); GO:0000981(molecular_function:RNA polymerase II transcription factor activity, sequence-specific DNA binding)				ENOG4111QC2(K:Transcription)	ENOG4111QC2(fungal transcriptional regulatory protein)	PF00172.15(Zn_clus:Fungal Zn(2)-Cys(6) binuclear cluster domain)
gene4011	AFUB_050030	hypothetical protein	579	1930	25717	170.51	2536.94	170.51	2536.94	15.2415	3.92993	0	0	yes	up	XP_748193.1(hypothetical protein AFUA_5G01490 [Aspergillus fumigatus Af293])
gene5120	AFUB_061120	Protein kinase domain-containing protein	1749	7	93	0.24	3.59	0.24	3.59	15.1967	3.92569	2.25e-22	7.61e-22	yes	up	XP_753312.1(Protein kinase domain-containing protein [Aspergillus fumigatus Af293])	GO:0018108(biological_process:peptidyl-tyrosine phosphorylation); GO:0006468(biological_process:protein phosphorylation); GO:0004713(molecular_function:protein tyrosine kinase activity); GO:0005524(molecular_function:ATP binding); GO:0004672(molecular_function:protein kinase activity)				ENOG41114D5(T:Signal transduction mechanisms); ENOG410XNPH(T:Signal transduction mechanisms); COG0515(T:Signal transduction mechanisms); ENOG410YA63(T:Signal transduction mechanisms)	ENOG41114D5(protein kinase domain-containing protein); ENOG410XNPH(protein kinase domain-containing protein); COG0515(protein kinase domain-containing protein); ENOG410YA63(protein kinase domain-containing protein)	PF00069.22(Pkinase:Protein kinase domain); PF07714.14(Pkinase_Tyr:Protein tyrosine kinase)	sp|Q7X996|CIPK2_ORYSJ(CBL-interacting protein kinase 2 OS=Oryza sativa subsp. japonica OX=39947 GN=CIPK2 PE=2 SV=1)
gene4385	AFUB_053770	GABA permease, putative	1707	225.24	2978.38	5.14	86.19	5.14	86.19	15.1251	3.91888	0	0	yes	up	EDP51371.1(GABA permease, putative [Aspergillus fumigatus A1163])	GO:0003333(biological_process:amino acid transmembrane transport); GO:0016021(cellular_component:integral component of membrane); GO:0015171(molecular_function:amino acid transmembrane transporter activity)				COG0531(S:Function unknown)	COG0531(Conserved hypothetical, protein)	PF13520.3(AA_permease_2:Amino acid permease)	sp|P32837|UGA4_YEAST(GABA-specific permease OS=Saccharomyces cerevisiae (strain ATCC 204508 / S288c) OX=559292 GN=UGA4 PE=1 SV=1)
gene1015	AFUB_087600	hypothetical protein	378	64	843	1.72	25.93	1.72	25.93	15.0665	3.91327	2.91e-188	3.76e-187	yes	up	XP_746829.1(hypothetical protein AFUA_7G01020 [Aspergillus fumigatus Af293])
gene1450	AFUB_091940	maltase	1752	206	2706	6.95	104.29	6.95	104.29	15.0254	3.90933	0	0	yes	up	EDP48477.1(maltase [Aspergillus fumigatus A1163])	GO:0003824(molecular_function:catalytic activity); GO:0043896(molecular_function:glucan 1,6-alpha-glucosidase activity); GO:0005975(biological_process:carbohydrate metabolic process); GO:0043169(molecular_function:cation binding)	K01182	IMA, malL	map00500(Starch and sucrose metabolism); map00052(Galactose metabolism)	COG0366(G:Carbohydrate transport and metabolism)	COG0366(alpha amylase, catalytic)	PF00128.21(Alpha-amylase:Alpha amylase, catalytic domain); PF16657.2(Malt_amylase_C:Maltogenic Amylase, C-terminal domain)	sp|Q02751|MALT_CANAX(Alpha-glucosidase OS=Candida albicans OX=5476 GN=MAL2 PE=1 SV=4)
gene1285	AFUB_090290	hypothetical protein	249	0	6.51	0	15.79	0	15.79	14.8928	3.89654	0.0102248	0.0147016	no	up	XP_749035.1(hypothetical protein AFUA_7G04750 [Aspergillus fumigatus Af293])		K00681	ggt	map00460(Cyanoamino acid metabolism); map00480(Glutathione metabolism); map00430(Taurine and hypotaurine metabolism)	COG0405(S:Function unknown)	COG0405(-)
gene10045	AFUB_016300	MFS multidrug transporter, putative	1686	1	13	0.04	0.52	0.04	0.52	14.8699	3.89432	0.000285154	0.00047079	yes	up	XP_753059.2(MFS multidrug transporter, putative [Aspergillus fumigatus Af293])	GO:0016021(cellular_component:integral component of membrane); GO:0016020(cellular_component:membrane); GO:0055085(biological_process:transmembrane transport)				ENOG410XNQK(S:Function unknown)	ENOG410XNQK(-)	PF07690.13(MFS_1:Major Facilitator Superfamily); PF06609.10(TRI12:Fungal trichothecene efflux pump (TRI12))	sp|E9R876|GLIA_ASPFU(MFS gliotoxin efflux transporter gliA OS=Neosartorya fumigata (strain ATCC MYA-4609 / Af293 / CBS 101355 / FGSC A1100) OX=330879 GN=gliA PE=2 SV=1)
gene10027	AFUB_016120	conserved hypothetical protein	558	1	13	0.19	2.64	0.19	2.64	14.8699	3.89432	0.000285154	0.00047079	yes	up	XP_753041.1(conserved hypothetical protein [Aspergillus fumigatus Af293])					ENOG4110AGF(S:Function unknown)	ENOG4110AGF(-)
gene4002	AFUB_049940	NACHT domain protein	1206	1	13	0.05	0.8	0.05	0.8	14.8699	3.89432	0.000285154	0.00047079	yes	up	EDP50992.1(NACHT domain protein [Aspergillus fumigatus A1163])	GO:0005524(molecular_function:ATP binding)				ENOG410Y7M1(S:Function unknown); ENOG410YE4V(S:Function unknown); ENOG410Z94T(S:Function unknown); COG0666(S:Function unknown); COG5048(S:Function unknown); COG0457(S:Function unknown)	ENOG410Y7M1(NACHT domain); ENOG410YE4V(NACHT domain); ENOG410Z94T(NACHT domain); COG0666(NACHT domain); COG5048(NACHT domain); COG0457(NACHT domain)	PF01637.15(ATPase_2:ATPase domain predominantly from Archaea); PF05729.9(NACHT:NACHT domain); PF13401.3(AAA_22:AAA domain); PF13191.3(AAA_16:AAA ATPase domain); PF09848.6(DUF2075:Uncharacterized conserved protein (DUF2075))	sp|Q00808|HETE1_PODAS(Vegetative incompatibility protein HET-E-1 OS=Podospora anserina OX=5145 GN=HET-E1 PE=4 SV=1)
gene2049	AFUB_085070	hypothetical protein	1158	3	39	0.17	2.52	0.17	2.52	14.8699	3.89432	3.29e-10	7.59e-10	yes	up	EDP49057.1(hypothetical protein AFUB_085070 [Aspergillus fumigatus A1163])	GO:0016021(cellular_component:integral component of membrane)				ENOG410Z0BI(U:Intracellular trafficking, secretion, and vesicular transport)	ENOG410Z0BI(-)
gene5811	AFUB_039280	hypothetical membrane protein, putative	465	2	26	0.12	1.75	0.12	1.75	14.8699	3.89432	2.88e-07	5.8e-07	yes	up	EDP52759.1(hypothetical membrane protein, putative [Aspergillus fumigatus A1163])	GO:0016020(cellular_component:membrane)	K10703	HACD, PHS1, PAS2	map00062(Fatty acid elongation); map01040(Biosynthesis of unsaturated fatty acids)	COG5198(S:Function unknown)	COG5198(Protein tyrosine phosphatase-like)	PF04387.11(PTPLA:Protein tyrosine phosphatase-like protein, PTPLA)
gene747	AFUB_096420	xenobiotic compound monooxygenase, DszA family	1449	70	909.82	2.98	98.17	2.98	98.17	14.867	3.89404	2.22e-202	3.06e-201	yes	up	EDP47790.1(xenobiotic compound monooxygenase, DszA family [Aspergillus fumigatus A1163])	GO:0004497(molecular_function:monooxygenase activity); GO:0016705(molecular_function:oxidoreductase activity, acting on paired donors, with incorporation or reduction of molecular oxygen); GO:0055114(biological_process:oxidation-reduction process)				COG2141(S:Function unknown)	COG2141(Conserved hypothetical, protein)	PF00296.17(Bac_luciferase:Luciferase-like monooxygenase)	sp|E9JFX9|DMOA_HYPSL(Dimethyl-sulfide monooxygenase OS=Hyphomicrobium sulfonivorans OX=121290 GN=dmoA PE=1 SV=1)
gene10035	AFUB_016200	aminotransferase, class III	1428	955	12365	30.76	483.35	30.76	483.35	14.81	3.8885	0	0	yes	up	XP_753049.1(aminotransferase, class III [Aspergillus fumigatus Af293])	GO:0008483(molecular_function:transaminase activity); GO:0030170(molecular_function:pyridoxal phosphate binding); GO:0008152(biological_process:metabolic process)				COG0161(E:Amino acid transport and metabolism)	COG0161(Catalyzes the transfer of the alpha-amino group from S- adenosyl-L-methionine (SAM) to 7-keto-8-aminopelargonic acid (KAPA) to form 7,8-diaminopelargonic acid (DAPA). It is the only animotransferase known to utilize SAM as an amino donor (By similarity))	PF00202.18(Aminotran_3:Aminotransferase class-III)	sp|O94562|YGD3_SCHPO(Uncharacterized aminotransferase C1771.03c OS=Schizosaccharomyces pombe (strain 972 / ATCC 24843) OX=284812 GN=SPBC1773.03c PE=3 SV=1)
gene7851	AFUB_028180	conserved hypothetical protein	3138	124.77	1608.7	2.15	31.95	2.15	31.95	14.7479	3.88244	0	0	yes	up	EDP54758.1(conserved hypothetical protein [Aspergillus fumigatus A1163])					ENOG4111KBH(S:Function unknown)	ENOG4111KBH(conserved hypothetical protein)	PF08642.7(Rxt3:Histone deacetylation protein Rxt3)	sp|Q07458|RXT3_YEAST(Transcriptional regulatory protein RXT3 OS=Saccharomyces cerevisiae (strain ATCC 204508 / S288c) OX=559292 GN=RXT3 PE=1 SV=1)
gene3827	AFUB_071580	hypothetical protein	777	87	1114.99	2.86	42.11	2.86	42.11	14.6594	3.87376	1.05e-246	1.71e-245	yes	up	EDP50818.1(hypothetical protein AFUB_071580 [Aspergillus fumigatus A1163])					ENOG4110APG(S:Function unknown)	ENOG4110APG(-)
gene3935	AFUB_049270	conserved hypothetical protein	1056	4	51	0.26	3.72	0.26	3.72	14.5839	3.86631	7.51e-13	1.93e-12	yes	up	XP_748259.1(conserved hypothetical protein [Aspergillus fumigatus Af293])					ENOG410Z8YT(S:Function unknown)	ENOG410Z8YT(-)
gene5021	AFUB_060130	2-amino-3-carboxymuconate-6-semialdehyde decarboxylase, putative	1281	134	1702	6.49	94.13	6.49	94.13	14.5285	3.86081	0	0	yes	up	XP_753406.1(2-amino-3-carboxymuconate-6-semialdehyde decarboxylase, putative [Aspergillus fumigatus Af293])	GO:0016787(molecular_function:hydrolase activity); GO:0006568(biological_process:tryptophan metabolic process); GO:0001760(molecular_function:aminocarboxymuconate-semialdehyde decarboxylase activity); GO:0003824(molecular_function:catalytic activity); GO:0008152(biological_process:metabolic process); GO:1904984(biological_process:regulation of quinolinate biosynthetic process)				COG2159(S:Function unknown)	COG2159(-)	PF04909.11(Amidohydro_2:Amidohydrolase)	sp|Q8R519|ACMSD_MOUSE(2-amino-3-carboxymuconate-6-semialdehyde decarboxylase OS=Mus musculus OX=10090 GN=Acmsd PE=1 SV=2)
gene6385	AFUB_044990	conserved hypothetical protein	294	28	354	2.18	30.04	2.18	30.04	14.4614	3.85413	2.02e-79	1.41e-78	yes	up	EDP53325.1(conserved hypothetical protein [Aspergillus fumigatus A1163])					ENOG41127Y2(S:Function unknown)	ENOG41127Y2(-)
gene5248	AFUB_062410	fucose-specific lectin FleA	948	2	25	0.15	2.12	0.15	2.12	14.298	3.83774	5.51e-07	1.1e-06	yes	up	XP_753183.1(fucose-specific lectin FleA [Aspergillus fumigatus Af293])	GO:0042806(molecular_function:fucose binding); GO:0030246(molecular_function:carbohydrate binding); GO:0005769(cellular_component:early endosome)				ENOG410YI9G(S:Function unknown); ENOG4111G71(S:Function unknown)	ENOG410YI9G(fucose-specific lectin); ENOG4111G71(fucose-specific lectin)	PF07938.9(Fungal_lectin:Fungal fucose-specific lectin)	sp|Q4WW81|LECF_ASPFU(Fucose-specific lectin OS=Neosartorya fumigata (strain ATCC MYA-4609 / Af293 / CBS 101355 / FGSC A1100) OX=330879 GN=fleA PE=1 SV=1)
gene7262	AFUB_022290	salicylate hydroxylase, putative	1323	4	50	0.19	2.72	0.19	2.72	14.298	3.83774	1.42e-12	3.63e-12	yes	up	XP_749656.1(salicylate hydroxylase, putative [Aspergillus fumigatus Af293])	GO:0016021(cellular_component:integral component of membrane); GO:0018916(biological_process:nitrobenzene metabolic process); GO:0018658(molecular_function:salicylate 1-monooxygenase activity); GO:0071949(molecular_function:FAD binding); GO:0019429(biological_process:fluorene catabolic process); GO:0055114(biological_process:oxidation-reduction process); GO:0016491(molecular_function:oxidoreducta…	K00480	E1.14.13.1		COG0654(S:Function unknown); ENOG41124FP(S:Function unknown)	COG0654(Transcription factor RfeD); ENOG41124FP(FAD binding domain)	PF01494.16(FAD_binding_3:FAD binding domain); PF01266.21(DAO:FAD dependent oxidoreductase); PF13450.3(NAD_binding_8:NAD(P)-binding Rossmann-like domain); PF07992.11(Pyr_redox_2:Pyridine nucleotide-disulphide oxidoreductase)	sp|G3XMC2|AZAH_ASPNA(FAD-dependent monooxygenase azaH OS=Aspergillus niger (strain ATCC 1015 / CBS 113.46 / FGSC A1144 / LSHB Ac4 / NCTC 3858a / NRRL 328 / USDA 3528.7) OX=380704 GN=azaH PE=1 SV=1)
gene1565	AFUB_080260	hypothetical protein	1179	37	460	0.76	9.66	0.76	9.66	14.2207	3.82992	3.31e-102	2.71e-101	yes	up	EDP48591.1(hypothetical protein AFUB_080260 [Aspergillus fumigatus A1163])
gene6836	AFUB_018030	NACHT domain protein	3498	23	282	0.35	10.29	0.35	10.29	14.0245	3.80987	3.61e-63	2.2e-62	yes	up	EDP53760.1(NACHT domain protein [Aspergillus fumigatus A1163])	GO:0008270(molecular_function:zinc ion binding); GO:0005622(cellular_component:intracellular)				ENOG410YE4V(S:Function unknown); ENOG410ZIY2(S:Function unknown); COG0457(S:Function unknown); COG5048(S:Function unknown)	ENOG410YE4V(NACHT domain); ENOG410ZIY2(-); COG0457(-); COG5048(-)	PF05729.9(NACHT:NACHT domain); PF13401.3(AAA_22:AAA domain); PF00931.19(NB-ARC:NB-ARC domain)
gene6381	AFUB_044950	hypothetical protein	2298	10	122	0.19	2.64	0.19	2.64	13.9548	3.80269	2.81e-28	1.08e-27	yes	up	EDP53321.1(hypothetical protein AFUB_044950 [Aspergillus fumigatus A1163])	GO:0050660(molecular_function:flavin adenine dinucleotide binding); GO:0016614(molecular_function:oxidoreductase activity, acting on CH-OH group of donors); GO:0008762(molecular_function:UDP-N-acetylmuramate dehydrogenase activity); GO:0006040(biological_process:amino sugar metabolic process); GO:0005576(cellular_component:extracellular region); GO:0055114(biological_process:oxidation-reduction p…				COG0277(S:Function unknown)	COG0277(RTA1 like protein)	PF01565.20(FAD_binding_4:FAD binding domain)	sp|D7UQ40|SOL5_ALTSO(Bifunctional solanapyrone synthase OS=Alternaria solani OX=48100 GN=sol5 PE=1 SV=1)
gene8273	AFUB_032390	DUF1237 domain protein	1608	25.08	303.91	0.94	12.98	0.94	12.98	13.8606	3.79292	9.87e-68	6.23e-67	yes	up	EDP55176.1(DUF1237 domain protein [Aspergillus fumigatus A1163])	GO:0003824(molecular_function:catalytic activity); GO:0005576(cellular_component:extracellular region); GO:0005783(cellular_component:endoplasmic reticulum); GO:0008152(biological_process:metabolic process)	K09704	K09704		COG3538(S:Function unknown)	COG3538(conserved protein)	PF06824.8(DUF1237:Protein of unknown function (DUF1237))	sp|Q10449|MU157_SCHPO(Meiotically up-regulated gene 157 protein OS=Schizosaccharomyces pombe (strain 972 / ATCC 24843) OX=284812 GN=mug157 PE=1 SV=1)
gene8869	AFUB_004570	small nucleolar ribonucleoprotein complex subunit Utp14, putatrive	2883	2	24.21	0.75	8.17	0.75	8.17	13.8462	3.79142	9.23e-07	1.81e-06	yes	up	EDP55761.1(small nucleolar ribonucleoprotein complex subunit Utp14, putatrive [Aspergillus fumigatus A1163])	GO:0032040(cellular_component:small-subunit processome); GO:0030529(cellular_component:intracellular ribonucleoprotein complex); GO:0000462(biological_process:maturation of SSU-rRNA from tricistronic rRNA transcript (SSU-rRNA, 5.8S rRNA, LSU-rRNA)); GO:0019013(cellular_component:viral nucleocapsid); GO:0006364(biological_process:rRNA processing); GO:0000479(biological_process:endonucleolytic clea…	K14567	UTP14	map03008(Ribosome biogenesis in eukaryotes)	COG5644(S:Function unknown)	COG5644(Small nucleolar)	PF04615.10(Utp14:Utp14 protein)	sp|P87137|YDM6_SCHPO(Uncharacterized protein C57A7.06 OS=Schizosaccharomyces pombe (strain 972 / ATCC 24843) OX=284812 GN=SPAC57A7.06 PE=1 SV=1)
gene2664	AFUB_076980	hypothetical protein	240	0	6.05	0	17.34	0	17.34	13.8405	3.79082	0.0141632	0.0200577	no	up	XP_750982.1(hypothetical protein AFUA_6G10960 [Aspergillus fumigatus Af293])	GO:0000166(molecular_function:nucleotide binding); GO:0008270(molecular_function:zinc ion binding); GO:0055114(biological_process:oxidation-reduction process); GO:0016491(molecular_function:oxidoreductase activity)				COG1063(E:Amino acid transport and metabolism)	COG1063(Dehydrogenase)
gene297	AFUB_099500	hypothetical protein	843	0	6	0	0.6	0	0.6	13.7261	3.77885	0.0146758	0.0207427	no	up	XP_746542.1(hypothetical protein AFUA_4G03550 [Aspergillus fumigatus Af293])					ENOG41113QX(S:Function unknown); ENOG4110BED(S:Function unknown); ENOG410Z03C(S:Function unknown)	ENOG41113QX(-); ENOG4110BED(-); ENOG410Z03C(-)
gene2134	AFUB_085910	solute transporter, putative	1143	0	6	0	0.39	0	0.39	13.7261	3.77885	0.0146758	0.0207427	no	up	EDP49142.1(solute transporter, putative [Aspergillus fumigatus A1163])	GO:0016021(cellular_component:integral component of membrane)	K15285	SLC35E3		ENOG410XP1S(S:Function unknown)	ENOG410XP1S(solute carrier family 35 member)	PF03151.13(TPT:Triose-phosphate Transporter family); PF00892.17(EamA:EamA-like transporter family)	sp|Q6PGC7|S35E3_MOUSE(Solute carrier family 35 member E3 OS=Mus musculus OX=10090 GN=Slc35e3 PE=2 SV=1)
gene5383	AFUB_035010	conserved hypothetical protein	564	0	6	0	1.19	0	1.19	13.7261	3.77885	0.0146758	0.0207427	no	up	EDP52337.1(conserved hypothetical protein [Aspergillus fumigatus A1163])					ENOG4110BJF(S:Function unknown); ENOG41114VD(S:Function unknown)	ENOG4110BJF(-); ENOG41114VD(-)
gene7342	AFUB_023090	alkaline lipase, putative	744	0	6	0	0.73	0	0.73	13.7261	3.77885	0.0146758	0.0207427	no	up	XP_749730.1(alkaline lipase, putative [Aspergillus fumigatus Af293])	GO:0030600(molecular_function:feruloyl esterase activity); GO:0004806(molecular_function:triglyceride lipase activity); GO:0044347(biological_process:cell wall polysaccharide catabolic process); GO:0000272(biological_process:polysaccharide catabolic process); GO:0046486(biological_process:glycerolipid metabolic process); GO:0016042(biological_process:lipid catabolic process)	K01046	lip, TGL2	map00561(Glycerolipid metabolism)	ENOG4112690(S:Function unknown)	ENOG4112690(Lipase (class 3))
gene7870	AFUB_028370	hypothetical protein	1527	0	6	0	0.27	0	0.27	13.7261	3.77885	0.0146758	0.0207427	no	up	XP_755604.1(hypothetical protein AFUA_2G12730 [Aspergillus fumigatus Af293])	GO:0015969(biological_process:guanosine tetraphosphate metabolic process)				COG2357(S:Function unknown); ENOG410YCP3(S:Function unknown); ENOG4111QZ3(S:Function unknown); ENOG410ZKXH(S:Function unknown)	COG2357(relA SpoT domain protein); ENOG410YCP3(RelA_SpoT); ENOG4111QZ3(Region found in RelA / SpoT proteins); ENOG410ZKXH(RelA_SpoT)	PF04607.14(RelA_SpoT:Region found in RelA / SpoT proteins)
gene636	AFUB_095310	extracellular exo-polygalacturonase, putative	1329	0	6	0	0.32	0	0.32	13.7261	3.77885	0.0146758	0.0207427	no	up	XP_747778.1(extracellular exo-polygalacturonase, putative [Aspergillus fumigatus Af293])	GO:0005982(biological_process:starch metabolic process); GO:0005985(biological_process:sucrose metabolic process); GO:0004650(molecular_function:polygalacturonase activity); GO:0071555(biological_process:cell wall organization); GO:0005576(cellular_component:extracellular region); GO:0045490(biological_process:pectin catabolic process); GO:0047911(molecular_function:galacturan 1,4-alpha-galacturo…	K01213	E3.2.1.67	map00040(Pentose and glucuronate interconversions); map00500(Starch and sucrose metabolism)	COG5434(S:Function unknown)	COG5434(Dehydrogenase reductase)	PF00295.14(Glyco_hydro_28:Glycosyl hydrolases family 28)	sp|Q4WCZ8|PGLRX_ASPFU(Probable exopolygalacturonase X OS=Neosartorya fumigata (strain ATCC MYA-4609 / Af293 / CBS 101355 / FGSC A1100) OX=330879 GN=pgaX PE=3 SV=2)
gene8773	AFUB_003629	hypothetical protein	532	0	6	0	1.34	0	1.34	13.7261	3.77885	0.0146758	0.0207427	no	up	EDP55665.1(hypothetical protein AFUB_003629 [Aspergillus fumigatus A1163])
gene146	AFUB_101930	phospho-2-dehydro-3-deoxyheptonate aldolase	1167	0	6	0	0.38	0	0.38	13.7261	3.77885	0.0146758	0.0207427	no	up	EDP47200.1(phospho-2-dehydro-3-deoxyheptonate aldolase [Aspergillus fumigatus A1163])	GO:0006571(biological_process:tyrosine biosynthetic process); GO:0009423(biological_process:chorismate biosynthetic process); GO:0000162(biological_process:tryptophan biosynthetic process); GO:0003849(molecular_function:3-deoxy-7-phosphoheptulonate synthase activity); GO:0009094(biological_process:L-phenylalanine biosynthetic process); GO:0009073(biological_process:aromatic amino acid family bios…	K01626	E2.5.1.54, aroF, aroG, aroH	map00400(Phenylalanine, tyrosine and tryptophan biosynthesis)	COG0722(O:Posttranslational modification, protein turnover, chaperones)	COG0722(glutathione Stransferase)	PF00793.17(DAHP_synth_1:DAHP synthetase I family)	sp|Q09755|AROF_SCHPO(Putative phospho-2-dehydro-3-deoxyheptonate aldolase OS=Schizosaccharomyces pombe (strain 972 / ATCC 24843) OX=284812 GN=SPAC24H6.10c PE=3 SV=1)
gene8431	AFUB_000210	hexose transporter, putative	1602	1	12	0.04	0.51	0.04	0.51	13.7261	3.77885	0.000558349	0.000901532	yes	up	EDP55331.1(hexose transporter, putative [Aspergillus fumigatus A1163])	GO:0022857(molecular_function:transmembrane transporter activity); GO:0016021(cellular_component:integral component of membrane); GO:0055085(biological_process:transmembrane transport)				ENOG410XNQK(S:Function unknown)	ENOG410XNQK(-)	PF00083.21(Sugar_tr:Sugar (and other) transporter); PF07690.13(MFS_1:Major Facilitator Superfamily); PF06609.10(TRI12:Fungal trichothecene efflux pump (TRI12))	sp|P07921|LACP_KLULA(Lactose permease OS=Kluyveromyces lactis (strain ATCC 8585 / CBS 2359 / DSM 70799 / NBRC 1267 / NRRL Y-1140 / WM37) OX=284590 GN=LAC12 PE=3 SV=1)
gene3266	AFUB_065960	hypothetical protein	366	0	6	0	3.44	0	3.44	13.7261	3.77885	0.0146758	0.0207427	no	up	XP_751938.1(hypothetical protein AFUA_4G08860 [Aspergillus fumigatus Af293])	GO:0016787(molecular_function:hydrolase activity); GO:0050150(molecular_function:o-pyrocatechuate decarboxylase activity)	K14333	DHBD		COG2159(S:Function unknown)	COG2159(-)		sp|P0CT50|SDC_CUTMO(Salicylate decarboxylase OS=Cutaneotrichosporon moniliiforme OX=1895941 GN=sdc PE=1 SV=1)
gene3390	AFUB_067230	homeobox transcription factor, putative	825	737.07	8834.59	15.43	219.68	15.43	219.68	13.7102	3.77717	0	0	yes	up	EDP50385.1(homeobox transcription factor, putative [Aspergillus fumigatus A1163])	GO:0043565(molecular_function:sequence-specific DNA binding); GO:0003700(molecular_function:transcription factor activity, sequence-specific DNA binding); GO:0005634(cellular_component:nucleus); GO:0006355(biological_process:regulation of transcription, DNA-templated); GO:0045449(deleted:old GO); GO:0005667(cellular_component:transcription factor complex); GO:0003677(molecular_function:DNA bindin…				ENOG410XPMQ(K:Transcription)	ENOG410XPMQ(homeobox)	PF05920.8(Homeobox_KN:Homeobox KN domain); PF00046.26(Homeobox:Homeobox domain)	sp|P97367|MEIS2_MOUSE(Homeobox protein Meis2 OS=Mus musculus OX=10090 GN=Meis2 PE=1 SV=2)
gene985	AFUB_087310	high affinity methionine permease	1674	55	659	1.65	22.66	1.65	22.66	13.7053	3.77666	3.33e-144	3.47e-143	yes	up	EDP48020.1(high affinity methionine permease [Aspergillus fumigatus A1163])	GO:0016020(cellular_component:membrane); GO:0003333(biological_process:amino acid transmembrane transport); GO:0016021(cellular_component:integral component of membrane); GO:0015171(molecular_function:amino acid transmembrane transporter activity)				COG0531(S:Function unknown)	COG0531(Conserved hypothetical, protein)	PF13520.3(AA_permease_2:Amino acid permease); PF00324.18(AA_permease:Amino acid permease)	sp|P50276|MUP1_YEAST(High-affinity methionine permease OS=Saccharomyces cerevisiae (strain ATCC 204508 / S288c) OX=559292 GN=MUP1 PE=1 SV=1)
gene2067	AFUB_085250	conserved hypothetical protein	1278	241.64	2874.12	5.65	76.64	5.65	76.64	13.6051	3.76607	0	0	yes	up	EDP49075.1(conserved hypothetical protein [Aspergillus fumigatus A1163])	GO:0016884(molecular_function:carbon-nitrogen ligase activity, with glutamine as amido-N-donor); GO:0008152(biological_process:metabolic process)				COG0154(S:Function unknown)	COG0154(-)	PF01425.18(Amidase:Amidase)	sp|Q7XTK3|AMI1_ORYSJ(Amidase 1 OS=Oryza sativa subsp. japonica OX=39947 GN=AMI1 PE=1 SV=1)
gene7721	AFUB_026880	conserved hypothetical protein	801	134.04	1580.47	4.2	56.61	4.2	56.61	13.487	3.7535	0	0	yes	up	EDP54629.1(conserved hypothetical protein [Aspergillus fumigatus A1163])	GO:0008168(molecular_function:methyltransferase activity); GO:0032259(biological_process:methylation)				ENOG4111ZG1(S:Function unknown); ENOG410XXS8(S:Function unknown); ENOG4111XCF(S:Function unknown)	ENOG4111ZG1(ubiE/COQ5 methyltransferase family); ENOG410XXS8(methyltransferase); ENOG4111XCF(Methyltransferase domain)	PF13649.3(Methyltransf_25:Methyltransferase domain); PF01209.15(Ubie_methyltran:ubiE/COQ5 methyltransferase family)	sp|Q4WQZ0|TPCH_ASPFU(Methyltransferase tpcH OS=Neosartorya fumigata (strain ATCC MYA-4609 / Af293 / CBS 101355 / FGSC A1100) OX=330879 GN=tpcH PE=2 SV=2)
gene9468	AFUB_010530	hypothetical protein	525	31.14	366.71	2.66	27.25	2.66	27.25	13.47	3.75168	9.63e-81	6.79e-80	yes	up	XP_752475.1(hypothetical protein AFUA_1G11100 [Aspergillus fumigatus Af293])					ENOG41113PM(S:Function unknown); ENOG4110TGM(S:Function unknown)	ENOG41113PM(-); ENOG4110TGM(-)
gene4089	AFUB_050810	endo-1,3(4)-beta-glucanase, putative	1176	6	70	0.33	4.43	0.33	4.43	13.3448	3.7382	1.01e-16	2.94e-16	yes	up	XP_748114.1(endo-1,3(4)-beta-glucanase, putative [Aspergillus fumigatus Af293])	GO:0005975(biological_process:carbohydrate metabolic process); GO:0052862(molecular_function:glucan endo-1,4-beta-glucanase activity, C-3 substituted reducing group); GO:0052861(molecular_function:glucan endo-1,3-beta-glucanase activity, C-3 substituted reducing group); GO:0016021(cellular_component:integral component of membrane); GO:0016020(cellular_component:membrane); GO:0004553(molecular_fun…				ENOG4111FI3(S:Function unknown); ENOG410YC5F(U:Intracellular trafficking, secretion, and vesicular transport); ENOG4110BEE(U:Intracellular trafficking, secretion, and vesicular transport)	ENOG4111FI3(Transcription factor); ENOG410YC5F(glycoside hydrolase family 16 protein); ENOG4110BEE(Glycosyl hydrolases family 16)	PF00722.18(Glyco_hydro_16:Glycosyl hydrolases family 16)	sp|Q9USW3|YHZ7_SCHPO(Probable glycosidase C21B10.07 OS=Schizosaccharomyces pombe (strain 972 / ATCC 24843) OX=284812 GN=SPBC21B10.07 PE=3 SV=1)
gene418	AFUB_093120	C2H2 transcription factor (Azf1), putative	1335	394	4585	14.04	202.68	14.04	202.68	13.3109	3.73454	0	0	yes	up	EDP47468.1(C2H2 transcription factor (Azf1), putative [Aspergillus fumigatus A1163])	GO:0046872(molecular_function:metal ion binding); GO:0008270(molecular_function:zinc ion binding); GO:0005488(molecular_function:binding); GO:0003676(molecular_function:nucleic acid binding); GO:0005622(cellular_component:intracellular)				COG5048(S:Function unknown)	COG5048(TOM7 family)	PF00096.23(zf-C2H2:Zinc finger, C2H2 type); PF13465.3(zf-H2C2_2:Zinc-finger double domain); PF13894.3(zf-C2H2_4:C2H2-type zinc finger); PF15909.2(zf-C2H2_8:C2H2-type zinc ribbon)	sp|P41696|AZF1_YEAST(Asparagine-rich zinc finger protein AZF1 OS=Saccharomyces cerevisiae (strain ATCC 204508 / S288c) OX=559292 GN=AZF1 PE=1 SV=1)
gene755	AFUB_096500	C6 transcription factor, putative	1992	181	2097	5.19	68.66	5.19	68.66	13.2521	3.72815	0	0	yes	up	EDP47798.1(C6 transcription factor, putative [Aspergillus fumigatus A1163])	GO:0005634(cellular_component:nucleus); GO:0006357(biological_process:regulation of transcription from RNA polymerase II promoter); GO:0006351(biological_process:transcription, DNA-templated); GO:0003677(molecular_function:DNA binding); GO:0000981(molecular_function:RNA polymerase II transcription factor activity, sequence-specific DNA binding); GO:0008270(molecular_function:zinc ion binding)				ENOG4110B8X(K:Transcription); ENOG4110BB7(S:Function unknown)	ENOG4110B8X(Transcription factor); ENOG4110BB7(GAL4)	PF04082.15(Fungal_trans:Fungal specific transcription factor domain); PF00172.15(Zn_clus:Fungal Zn(2)-Cys(6) binuclear cluster domain)	sp|P28349|NIT4_NEUCR(Nitrogen assimilation transcription factor nit-4 OS=Neurospora crassa (strain ATCC 24698 / 74-OR23-1A / CBS 708.71 / DSM 1257 / FGSC 987) OX=367110 GN=nit-4 PE=4 SV=2)
gene8730	AFUB_003200	NADH-quinone oxidoreductase, putative	612	288.43	3335	12.52	255.56	12.52	255.56	13.2258	3.72528	0	0	yes	up	EDP55623.1(NADH-quinone oxidoreductase, putative [Aspergillus fumigatus A1163])	GO:0005622(cellular_component:intracellular); GO:0005576(cellular_component:extracellular region); GO:0045892(biological_process:negative regulation of transcription, DNA-templated); GO:0010181(molecular_function:FMN binding); GO:0055114(biological_process:oxidation-reduction process); GO:0016491(molecular_function:oxidoreductase activity)	K03809	wrbA	map00130(Ubiquinone and other terpenoid-quinone biosynthesis)	COG0655(S:Function unknown)	COG0655(Nadph-dependent fmn reductase)	PF03358.12(FMN_red:NADPH-dependent FMN reductase); PF02525.14(Flavodoxin_2:Flavodoxin-like fold); PF00258.22(Flavodoxin_1:Flavodoxin)	sp|P42058|ALTA7_ALTAL(Minor allergen Alt a 7 OS=Alternaria alternata OX=5599 GN=ALTA7 PE=1 SV=1)
gene4641	AFUB_056340	epoxide hydrolase, putative	1191	279	3221	15.31	200.45	15.31	200.45	13.2054	3.72306	0	0	yes	up	XP_753756.1(epoxide hydrolase, putative [Aspergillus fumigatus Af293])	GO:0016787(molecular_function:hydrolase activity); GO:0008152(biological_process:metabolic process); GO:0033961(molecular_function:cis-stilbene-oxide hydrolase activity); GO:0003824(molecular_function:catalytic activity)	K01253	EPHX1		COG0596(S:Function unknown); ENOG410XVV6(S:Function unknown)	COG0596(Conserved hypothetical, protein); ENOG410XVV6(Conserved hypothetical, protein)	PF00561.17(Abhydrolase_1:alpha/beta hydrolase fold); PF12697.4(Abhydrolase_6:Alpha/beta hydrolase family); PF12146.5(Hydrolase_4:Serine aminopeptidase, S33); PF00756.17(Esterase:Putative esterase)	sp|I6YC03|EPHB_MYCTU(Epoxide hydrolase B OS=Mycobacterium tuberculosis (strain ATCC 25618 / H37Rv) OX=83332 GN=ephB PE=1 SV=1)
gene3830	AFUB_071610	conserved hypothetical protein	423	2	23	0.74	8.76	0.74	8.76	13.1542	3.71745	2.03e-06	3.91e-06	yes	up	EDP50821.1(conserved hypothetical protein [Aspergillus fumigatus A1163])					ENOG41117S8(S:Function unknown)	ENOG41117S8(-)
gene2058	AFUB_085160	GABA permease, putative	1368	48	547	0.57	7.43	0.57	7.43	13.035	3.70432	1.94e-118	1.75e-117	yes	up	EDP49066.1(GABA permease, putative [Aspergillus fumigatus A1163])	GO:0003333(biological_process:amino acid transmembrane transport); GO:0016021(cellular_component:integral component of membrane); GO:0015171(molecular_function:amino acid transmembrane transporter activity)				COG0531(E:Amino acid transport and metabolism)	COG0531(amino acid)	PF13520.3(AA_permease_2:Amino acid permease); PF00324.18(AA_permease:Amino acid permease)	sp|P19807|HNM1_YEAST(Choline transport protein OS=Saccharomyces cerevisiae (strain ATCC 204508 / S288c) OX=559292 GN=HNM1 PE=1 SV=1)
gene5580	AFUB_036970	carboxypeptidase Y, putative	1380	41	466	1.12	33.85	1.12	33.85	13.0007	3.70052	4.07e-101	3.32e-100	yes	up	EDP52531.1(carboxypeptidase Y, putative [Aspergillus fumigatus A1163])	GO:0006508(biological_process:proteolysis); GO:0004185(molecular_function:serine-type carboxypeptidase activity)	K13289	CTSA, CPY		COG2939(V:Defense mechanisms)	COG2939((ABC) transporter)	PF00450.19(Peptidase_S10:Serine carboxypeptidase)	sp|D4ANB6|CBPYB_ARTBC(Carboxypeptidase Y homolog ARB_05721 OS=Arthroderma benhamiae (strain ATCC MYA-4681 / CBS 112371) OX=663331 GN=ARB_05721 PE=1 SV=1)
gene1446	AFUB_091900	sodium/phosphate symporter, putative	1842	206	2340	6.54	85	6.54	85	12.9931	3.69968	0	0	yes	up	EDP48473.1(sodium/phosphate symporter, putative [Aspergillus fumigatus A1163])	GO:0005315(molecular_function:inorganic phosphate transmembrane transporter activity); GO:0016021(cellular_component:integral component of membrane); GO:0016020(cellular_component:membrane); GO:0006817(biological_process:phosphate ion transport); GO:0055085(biological_process:transmembrane transport)	K14640	SLC20A, PIT		COG0306(S:Function unknown)	COG0306(-)	PF01384.17(PHO4:Phosphate transporter family)	sp|P15710|PHO4_NEUCR(Phosphate-repressible phosphate permease pho-4 OS=Neurospora crassa (strain ATCC 24698 / 74-OR23-1A / CBS 708.71 / DSM 1257 / FGSC 987) OX=367110 GN=pho-4 PE=1 SV=1)
gene1393	AFUB_091370	vacuolar morphogenesis protein AvaB, putative	3117	20.52	231.78	0.36	4.64	0.36	4.64	12.92	3.69154	3.86e-51	2.06e-50	yes	up	EDP48420.1(vacuolar morphogenesis protein AvaB, putative [Aspergillus fumigatus A1163])	GO:0030897(cellular_component:HOPS complex); GO:0016192(biological_process:vesicle-mediated transport); GO:0007033(biological_process:vacuole organization); GO:0006886(biological_process:intracellular protein transport); GO:0050790(biological_process:regulation of catalytic activity); GO:0005622(cellular_component:intracellular); GO:0097576(biological_process:vacuole fusion); GO:0005083(deleted:o…	K20183	VPS39, VAM6	map04138(Autophagy - yeast)	ENOG410XNSX(S:Function unknown)	ENOG410XNSX(Gon7 family)	PF10366.6(Vps39_1:Vacuolar sorting protein 39 domain 1); PF10367.6(Vps39_2:Vacuolar sorting protein 39 domain 2); PF00780.19(CNH:CNH domain); PF00637.17(Clathrin:Region in Clathrin and VPS)	sp|O13955|VAM6_SCHPO(Vacuolar morphogenesis protein 6 OS=Schizosaccharomyces pombe (strain 972 / ATCC 24843) OX=284812 GN=vam6 PE=3 SV=1)
gene2110	AFUB_085670	conserved hypothetical protein	720	148	1670	7.31	108.29	7.31	108.29	12.9068	3.69006	0	0	yes	up	EDP49118.1(conserved hypothetical protein [Aspergillus fumigatus A1163])	GO:1900554(biological_process:asperfuranone biosynthetic process)				ENOG4111J8N(S:Function unknown); ENOG410YG54(S:Function unknown); ENOG410YE02(S:Function unknown)	ENOG4111J8N(Serine hydrolase (FSH1)); ENOG410YG54(Citrinin biosynthesis oxydoreductase CtnB); ENOG410YE02(Citrinin biosynthesis oxydoreductase CtnB)	PF03959.10(FSH1:Serine hydrolase (FSH1))	sp|Q1ERH9|CITA_MONPU(Esterase mpl1 OS=Monascus purpureus OX=5098 GN=mpl1 PE=1 SV=1)
gene3350	AFUB_066820	C6 sexual development transcription factor, putative	2058	285	3189	6.06	71.67	6.06	71.67	12.799	3.67795	0	0	yes	up	XP_751855.2(C6 sexual development transcription factor NosA [Aspergillus fumigatus Af293])	GO:0070791(biological_process:cleistothecium development); GO:0006357(biological_process:regulation of transcription from RNA polymerase II promoter); GO:0005634(cellular_component:nucleus); GO:0030437(biological_process:ascospore formation); GO:0008270(molecular_function:zinc ion binding); GO:0003677(molecular_function:DNA binding); GO:0000981(molecular_function:RNA polymerase II transcription f…	K21547	PRO1, NOSA		ENOG410XTBB(K:Transcription); ENOG410Y63I(K:Transcription)	ENOG410XTBB(Transcriptional regulatory protein pro1); ENOG410Y63I(Transcriptional regulatory protein pro1)	PF11951.5(Fungal_trans_2:Fungal specific transcription factor domain); PF00172.15(Zn_clus:Fungal Zn(2)-Cys(6) binuclear cluster domain)	sp|Q4WPL7|NOSA_ASPFU(C6 finger domain transcription factor nosA OS=Neosartorya fumigata (strain ATCC MYA-4609 / Af293 / CBS 101355 / FGSC A1100) OX=330879 GN=nosA PE=2 SV=2)
gene2433	AFUB_074670	alkaline phosphatase, putative	1920	30	335	0.87	10.76	0.87	10.76	12.7729	3.67501	7.18e-73	4.77e-72	yes	up	XP_750760.1(alkaline phosphatase, putative [Aspergillus fumigatus Af293])	GO:0016311(biological_process:dephosphorylation); GO:0046486(biological_process:glycerolipid metabolic process); GO:0019497(biological_process:hexachlorocyclohexane metabolic process); GO:0004035(molecular_function:alkaline phosphatase activity); GO:0046656(biological_process:folic acid biosynthetic process)	K01113	phoD	map00790(Folate biosynthesis)	COG3540(S:Function unknown)	COG3540(-)	PF09423.7(PhoD:PhoD-like phosphatase); PF16655.2(PhoD_N:PhoD-like phosphatase, N-terminal domain); PF16656.2(Pur_ac_phosph_N:Purple acid Phosphatase, N-terminal domain)	sp|P42251|PPBD_BACSU(Alkaline phosphatase D OS=Bacillus subtilis (strain 168) OX=224308 GN=phoD PE=1 SV=3)
gene1086	AFUB_088300	3-hydroxymethyl-3-methylglutaryl-Coenzyme A lyase	1239	10	111	0.52	6.56	0.52	6.56	12.6966	3.66637	2.93e-25	1.06e-24	yes	up	EDP48120.1(3-hydroxymethyl-3-methylglutaryl-Coenzyme A lyase [Aspergillus fumigatus A1163])	GO:0006574(biological_process:valine catabolic process); GO:0016829(molecular_function:lyase activity); GO:0006552(biological_process:leucine catabolic process); GO:0006550(biological_process:isoleucine catabolic process); GO:0008152(biological_process:metabolic process); GO:0004419(molecular_function:hydroxymethylglutaryl-CoA lyase activity); GO:0046950(biological_process:cellular ketone body me…	K01640	E4.1.3.4, HMGCL, hmgL	map00072(Synthesis and degradation of ketone bodies); map00280(Valine, leucine and isoleucine degradation); map00650(Butanoate metabolism); map04146(Peroxisome)	COG0119(I:Lipid transport and metabolism); ENOG410XTHX(I:Lipid transport and metabolism); COG1024(I:Lipid transport and metabolism)	COG0119(Carboxylesterase); ENOG410XTHX(Carboxylesterase); COG1024(Carboxylesterase)	PF00682.16(HMGL-like:HMGL-like)	sp|O81027|HMGCL_ARATH(Hydroxymethylglutaryl-CoA lyase, mitochondrial OS=Arabidopsis thaliana OX=3702 GN=HMGCL PE=1 SV=2)
gene8693	AFUB_002830	indole-diterpene biosynthesis protein PaxU, putative	864	0	5.55	0	0.54	0	0.54	12.6966	3.66637	0.0202357	0.0281396	no	up	EDP55588.1(indole-diterpene biosynthesis protein PaxU, putative [Aspergillus fumigatus A1163])	GO:0016021(cellular_component:integral component of membrane)				ENOG4111ZZ7(S:Function unknown); ENOG410ZFEE(S:Function unknown)	ENOG4111ZZ7(Indole-diterpene biosynthesis protein PaxU); ENOG410ZFEE(Eukaryotic protein of unknown function (DUF829))	PF05705.11(DUF829:Eukaryotic protein of unknown function (DUF829))	sp|Q6DHN0|TMM53_DANRE(Transmembrane protein 53 OS=Danio rerio OX=7955 GN=tmem53 PE=2 SV=1)
gene611	AFUB_095060	conserved hypothetical protein	1671	34	375	1.21	15.29	1.21	15.29	12.6159	3.65717	4.58e-81	3.25e-80	yes	up	EDP47657.1(conserved hypothetical protein [Aspergillus fumigatus A1163])	GO:0006468(biological_process:protein phosphorylation); GO:0005524(molecular_function:ATP binding); GO:0004672(molecular_function:protein kinase activity)				ENOG410YQBN(S:Function unknown); ENOG410YD8N(S:Function unknown); ENOG4111U11(S:Function unknown); ENOG410YD22(S:Function unknown)	ENOG410YQBN(-); ENOG410YD8N(-); ENOG4111U11(-); ENOG410YD22(-)	PF14479.3(HeLo:Prion-inhibition and propagation)
gene9542	AFUB_011270	MFS transporter, putative	1707	7	77	0.24	3.06	0.24	3.06	12.5822	3.65332	5.75e-18	1.73e-17	yes	up	XP_752548.1(MFS transporter, putative [Aspergillus fumigatus Af293])	GO:0016021(cellular_component:integral component of membrane); GO:0055085(biological_process:transmembrane transport)				COG0477(S:Function unknown)	COG0477(Transcription factor)	PF07690.13(MFS_1:Major Facilitator Superfamily)	sp|Q9US44|YIZG_SCHPO(Uncharacterized transporter C1002.16c OS=Schizosaccharomyces pombe (strain 972 / ATCC 24843) OX=284812 GN=SPAC1002.16c PE=3 SV=1)
gene10073	AFUB_016580	long-chain-fatty-acid-CoA ligase, putative	1773	24	264	0.77	9.84	0.77	9.84	12.5822	3.65332	1.42e-57	8.06e-57	yes	up	XP_753087.1(long-chain-fatty-acid-CoA ligase, putative [Aspergillus fumigatus Af293])	GO:1900551(biological_process:N',N'',N'''-triacetylfusarinine C biosynthetic process); GO:0070301(biological_process:cellular response to hydrogen peroxide); GO:0005777(cellular_component:peroxisome); GO:0003824(molecular_function:catalytic activity); GO:0031171(biological_process:ferricrocin biosynthetic process); GO:0009405(biological_process:pathogenesis); GO:0008152(biological_process:metabol…	K01897	ACSL, fadD	map00061(Fatty acid biosynthesis); map00071(Fatty acid degradation); map04146(Peroxisome)	COG0318(O:Posttranslational modification, protein turnover, chaperones)	COG0318(pyridine nucleotide-disulphide oxidoreductase)	PF00501.25(AMP-binding:AMP-binding enzyme); PF13193.3(AMP-binding_C:AMP-binding enzyme C-terminal domain)	sp|O31826|YNGI_BACSU(Putative acyl-CoA synthetase YngI OS=Bacillus subtilis (strain 168) OX=224308 GN=yngI PE=3 SV=1)
gene6309	AFUB_044230	hypothetical protein	1527	1	11	0.04	0.5	0.04	0.5	12.5822	3.65332	0.00109602	0.00173007	no	up	EDP53251.1(hypothetical protein AFUB_044230 [Aspergillus fumigatus A1163])
gene1649	AFUB_081100	acyl-CoA thioesterase, putative	900	6	66	0.49	6.03	0.49	6.03	12.5822	3.65332	1.28e-15	3.59e-15	yes	up	XP_747468.2(acyl-CoA thioesterase, putative [Aspergillus fumigatus Af293])	GO:0006637(biological_process:acyl-CoA metabolic process); GO:0047617(molecular_function:acyl-CoA hydrolase activity)	K01068	ACOT1_2_4	map01040(Biosynthesis of unsaturated fatty acids); map00062(Fatty acid elongation)	COG1946(S:Function unknown)	COG1946(annexin A7)	PF13622.3(4HBT_3:Thioesterase-like superfamily); PF02551.12(Acyl_CoA_thio:Acyl-CoA thioesterase)	sp|O14734|ACOT8_HUMAN(Acyl-coenzyme A thioesterase 8 OS=Homo sapiens OX=9606 GN=ACOT8 PE=1 SV=1)
gene2029	AFUB_084870	hypothetical protein	1122	1	11	0.06	0.74	0.06	0.74	12.5822	3.65332	0.00109602	0.00173007	no	up	EDP49037.1(hypothetical protein AFUB_084870 [Aspergillus fumigatus A1163])					ENOG410YK9N(U:Intracellular trafficking, secretion, and vesicular transport); ENOG4111PUP(U:Intracellular trafficking, secretion, and vesicular transport); ENOG410YIM6(S:Function unknown)	ENOG410YK9N(Major Facilitator Superfamily); ENOG4111PUP(Major Facilitator Superfamily); ENOG410YIM6(-)
gene595	AFUB_094900	conserved hypothetical protein	1827	3	33	0.1	1.21	0.1	1.21	12.5822	3.65332	1.56e-08	3.35e-08	yes	up	EDP47642.1(conserved hypothetical protein [Aspergillus fumigatus A1163])	GO:0016021(cellular_component:integral component of membrane)				ENOG410YA0R(S:Function unknown); ENOG410Y9WG(S:Function unknown); ENOG410YJWG(S:Function unknown); ENOG4111NRX(S:Function unknown); ENOG41117UG(S:Function unknown); ENOG4111MH0(S:Function unknown); ENOG4110B2H(S:Function unknown)	ENOG410YA0R(Glyoxal oxidase); ENOG410Y9WG(Protein of unknown function (DUF3176)); ENOG410YJWG(Protein of unknown function (DUF3176)); ENOG4111NRX(Protein of unknown function (DUF3176)); ENOG41117UG(Protein of unknown function (DUF3176)); ENOG4111MH0(Protein of unknown function (DUF3176)); ENOG4110B2H(-)	PF11374.5(DUF3176:Protein of unknown function (DUF3176))
gene3026	AFUB_063570	DNA mismatch repair protein (Mlh3), putative	2751	41.2	451.81	0.89	10.5	0.89	10.5	12.5436	3.64888	4.04e-97	3.21e-96	yes	up	EDP50026.1(DNA mismatch repair protein (Mlh3), putative [Aspergillus fumigatus A1163])	GO:0007131(biological_process:reciprocal meiotic recombination); GO:0032300(cellular_component:mismatch repair complex); GO:0006298(biological_process:mismatch repair); GO:0005524(molecular_function:ATP binding); GO:0030983(molecular_function:mismatched DNA binding)	K08739	MLH3	map03430(Mismatch repair)	COG0323(S:Function unknown)	COG0323(Domain-Containing protein)	PF13589.3(HATPase_c_3:Histidine kinase-, DNA gyrase B-, and HSP90-like ATPase); PF08676.8(MutL_C:MutL C terminal dimerisation domain); PF02518.23(HATPase_c:Histidine kinase-, DNA gyrase B-, and HSP90-like ATPase)	sp|Q12083|MLH3_YEAST(DNA mismatch repair protein MLH3 OS=Saccharomyces cerevisiae (strain ATCC 204508 / S288c) OX=559292 GN=MLH3 PE=1 SV=1)
gene4550	AFUB_055430	conserved hypothetical protein	708	88.44	962.33	0.86	10.69	0.86	10.69	12.4463	3.63765	3.85e-204	5.35e-203	yes	up	EDP51533.1(conserved hypothetical protein [Aspergillus fumigatus A1163])	GO:0016020(cellular_component:membrane)				ENOG4111QY4(S:Function unknown)	ENOG4111QY4(-)	PF13886.3(DUF4203:Domain of unknown function (DUF4203))
gene5289	AFUB_034070	conserved hypothetical protein	1038	17.93	192.53	1.19	14.39	1.19	14.39	12.2824	3.61852	3.5e-42	1.66e-41	yes	up	XP_754109.1(conserved hypothetical protein [Aspergillus fumigatus Af293])					ENOG410YJ6K(S:Function unknown); ENOG4110AGN(S:Function unknown)	ENOG410YJ6K(-); ENOG4110AGN(-)	PF13489.3(Methyltransf_23:Methyltransferase domain); PF13649.3(Methyltransf_25:Methyltransferase domain); PF13847.3(Methyltransf_31:Methyltransferase domain); PF08242.9(Methyltransf_12:Methyltransferase domain); PF08241.9(Methyltransf_11:Methyltransferase domain)
gene5901	AFUB_040180	tripeptidyl peptidase SED3	1791	45	482	1.48	18.1	1.48	18.1	12.2518	3.61492	8.87e-103	7.3e-102	yes	up	EDP52847.1(tripeptidyl peptidase SED3 [Aspergillus fumigatus A1163])	GO:0004252(molecular_function:serine-type endopeptidase activity); GO:0005615(cellular_component:extracellular space); GO:0008238(molecular_function:exopeptidase activity); GO:0009405(biological_process:pathogenesis); GO:0006508(biological_process:proteolysis); GO:0046872(molecular_function:metal ion binding)	K01279	TPP1, CLN2		COG4934(O:Posttranslational modification, protein turnover, chaperones)	COG4934(peptidase)	PF09286.8(Pro-kuma_activ:Pro-kumamolisin, activation domain); PF00082.19(Peptidase_S8:Subtilase family)	sp|Q70GH4|SED3_ASPFU(Tripeptidyl-peptidase sed3 OS=Neosartorya fumigata (strain ATCC MYA-4609 / Af293 / CBS 101355 / FGSC A1100) OX=330879 GN=sed3 PE=1 SV=1)
gene9368	AFUB_009530	UPF0261 domain protein	1296	13	139	0.64	7.76	0.64	7.76	12.2303	3.61239	6.83e-31	2.76e-30	yes	up	XP_752378.1(UPF0261 domain protein [Aspergillus fumigatus Af293])					COG5441(S:Function unknown)	COG5441(UPF0261 protein)	PF06792.8(UPF0261:Uncharacterised protein family (UPF0261))	sp|A4FLF6|Y5696_SACEN(UPF0261 protein SACE_5696 OS=Saccharopolyspora erythraea (strain ATCC 11635 / DSM 40517 / JCM 4748 / NBRC 13426 / NCIMB 8594 / NRRL 2338) OX=405948 GN=SACE_5696 PE=3 SV=1)
gene8637	AFUB_002270	enoyl-CoA hydratase/isomerase family protein	948	79.1	844	2.58	46.05	2.58	46.05	12.2048	3.60938	2.87e-178	3.56e-177	yes	up	XP_749938.1(enoyl-CoA hydratase/isomerase family protein [Aspergillus fumigatus Af293])	GO:0003824(molecular_function:catalytic activity); GO:0016853(molecular_function:isomerase activity); GO:0008152(biological_process:metabolic process); GO:0003859(molecular_function:3-hydroxybutyryl-CoA dehydratase activity)				COG1024(I:Lipid transport and metabolism)	COG1024(Enoyl-CoA hydratase)	PF00378.17(ECH_1:Enoyl-CoA hydratase/isomerase); PF16113.2(ECH_2:Enoyl-CoA hydratase/isomerase)	sp|A4YI89|HPCD_METS5(3-hydroxypropionyl-coenzyme A dehydratase OS=Metallosphaera sedula (strain ATCC 51363 / DSM 5348 / JCM 9185 / NBRC 15509 / TH2) OX=399549 GN=Msed_2001 PE=1 SV=1)
gene2066	AFUB_085240	CmcJ-like methyltransferase, putative	714	188	2004	9.89	119.59	9.89	119.59	12.1928	3.60796	0	0	yes	up	XP_747069.1(CmcJ-like methyltransferase, putative [Aspergillus fumigatus Af293])	GO:0008168(molecular_function:methyltransferase activity); GO:0032259(biological_process:methylation)				ENOG410YG5X(S:Function unknown); ENOG410YDR3(S:Function unknown); ENOG4110YRH(S:Function unknown)	ENOG410YG5X(-); ENOG410YDR3(-); ENOG4110YRH(-)		sp|Q2UPB6|ACLN_ASPOR(Aspirochlorine biosynthesis protein N OS=Aspergillus oryzae (strain ATCC 42149 / RIB 40) OX=510516 GN=aclN PE=4 SV=1)
gene848	AFUB_097400	hypothetical protein	1920	0	5.31	0	0.18	0	0.18	12.1476	3.6026	0.0240404	0.0331383	no	up	EDP47889.1(hypothetical protein AFUB_097400 [Aspergillus fumigatus A1163])					ENOG4111A7E(S:Function unknown); ENOG410Z01D(S:Function unknown); ENOG4110TCC(S:Function unknown)	ENOG4111A7E(Protein of unknown function (DUF3435)); ENOG410Z01D(Cell surface protein); ENOG4110TCC(-)	PF11917.5(DUF3435:Protein of unknown function (DUF3435))
gene9788	AFUB_013730	DUF614 domain protein	432	7	74	2.45	26.68	2.45	26.68	12.092	3.59598	3.83e-17	1.13e-16	yes	up	XP_752789.1(DUF614 domain protein [Aspergillus fumigatus Af293])	GO:0005576(cellular_component:extracellular region)				ENOG4112A4Q(S:Function unknown); ENOG410YY1A(S:Function unknown); ENOG4110BA2(S:Function unknown); ENOG410YER5(S:Function unknown); ENOG41120PW(S:Function unknown)	ENOG4112A4Q(DUF614 domain protein); ENOG410YY1A(PLAC8 family); ENOG4110BA2(PLAC8 family); ENOG410YER5(Mid1-complementing activity); ENOG41120PW(DUF614 domain protein)	PF04749.14(PLAC8:PLAC8 family)	sp|B6SJQ0|CNR13_MAIZE(Cell number regulator 13 OS=Zea mays OX=4577 GN=CNR13 PE=2 SV=1)
gene5430	AFUB_035470	oxidoreductase, 2OG-Fe(II) oxygenase family, putative	1011	16	168.7	0.37	4.42	0.37	4.42	12.0604	3.5922	5.56e-37	2.45e-36	yes	up	XP_754252.1(oxidoreductase, 2OG-Fe(II) oxygenase family, putative [Aspergillus fumigatus Af293])	GO:0016706(molecular_function:oxidoreductase activity, acting on paired donors, with incorporation or reduction of molecular oxygen, 2-oxoglutarate as one donor, and incorporation of one atom each of oxygen into both donors); GO:0046872(molecular_function:metal ion binding); GO:0055114(biological_process:oxidation-reduction process); GO:0016491(molecular_function:oxidoreductase activity)				COG3491(S:Function unknown)	COG3491(ngg1p interacting factor 3 protein, nif3)	PF03171.17(2OG-FeII_Oxy:2OG-Fe(II) oxygenase superfamily); PF14226.3(DIOX_N:non-haem dioxygenase in morphine synthesis N-terminal)	sp|K0E678|ECDG_ASPRU(2-oxoglutarate-dependent dioxygenase ecdG OS=Aspergillus rugulosus OX=41736 GN=ecdG PE=1 SV=1)
gene3882	AFUB_048740	C6 transcription factor, putative	2256	67	704	1.25	15.14	1.25	15.14	12.0188	3.58723	2.34e-148	2.49e-147	yes	up	OXN03204.1(hypothetical protein CDV58_08461 [Aspergillus fumigatus])	GO:0006355(biological_process:regulation of transcription, DNA-templated); GO:0005488(molecular_function:binding); GO:0006366(biological_process:transcription from RNA polymerase II promoter)				ENOG410Y9AM(S:Function unknown); ENOG410XRQM(S:Function unknown)	ENOG410Y9AM(-); ENOG410XRQM(C6 transcription factor)		sp|P21228|ALCR_EMENI(Regulatory protein alcR OS=Emericella nidulans (strain FGSC A4 / ATCC 38163 / CBS 112.46 / NRRL 194 / M139) OX=227321 GN=alcR PE=1 SV=2)
gene604	AFUB_094990	conserved hypothetical protein	894	2	21	0.16	1.94	0.16	1.94	12.0103	3.5862	7.48e-06	1.39e-05	yes	up	EDP47650.1(conserved hypothetical protein [Aspergillus fumigatus A1163])					ENOG4110AGN(S:Function unknown); ENOG410YJ6K(S:Function unknown)	ENOG4110AGN(-); ENOG410YJ6K(-)	PF13489.3(Methyltransf_23:Methyltransferase domain); PF13649.3(Methyltransf_25:Methyltransferase domain)
gene6900	AFUB_018680	conserved hypothetical protein	741	2.75	28.86	0.3	3.54	0.3	3.54	12.0041	3.58545	1.51e-07	3.09e-07	yes	up	EDP53824.1(conserved hypothetical protein [Aspergillus fumigatus A1163])					ENOG410ZHP7(S:Function unknown)	ENOG410ZHP7(-)
gene1753	AFUB_082120	conserved hypothetical protein	954	63.4	661.69	1.17	28.05	1.17	28.05	11.938	3.57748	2.81e-139	2.82e-138	yes	up	EDP48770.1(conserved hypothetical protein [Aspergillus fumigatus A1163])					ENOG4110B3B(S:Function unknown); ENOG411162H(S:Function unknown)	ENOG4110B3B(-); ENOG411162H(-)
[truncated: 9,537 more rows]

## Sheet: OEZFPA vs WT
gene_id	gene_name	description	length	W_count	OEZFPA_count	W_tpm	OEZFPA_tpm	W_tpm.1	OEZFPA_tpm.1	fc	log2fc	pvalue	padjust	significant	regulate	nr	go	KO_id	KO_name	paths	cog	cog_description	pfam	swissprot	entrez
[truncated: 10,109 more rows]

## Sheet: WT+ITC vs WT
gene_id	gene_name	description	length	W_count	WITZ_count	W_tpm	WITZ_tpm	W_tpm.1	WITZ_tpm.1	fc	log2fc	pvalue	padjust	significant	regulate	nr	go	KO_id	KO_name	paths	cog	cog_description	pfam	swissprot	entrez
[truncated: 10,109 more rows]

## Sheet: ZFPAdele+ITC vs ZFPAdele
gene_id	gene_name	description	length	ZFPA_count	ZFPAITZ_count	ZFPA_tpm	ZFPAITZ_tpm	ZFPA_tpm.1	ZFPAITZ_tpm.1	fc	log2fc	pvalue	padjust	significant	regulate	nr	go	KO_id	KO_name	paths	cog	cog_description	pfam	swissprot	entrez
[truncated: 10,109 more rows]

## Sheet: OEZFPA+ITC vs OEZFPA
gene_id	gene_name	description	length	OEZFPA_count	OEZFPAITZ_count	OEZFPA_tpm	OEZFPAITZ_tpm	OEZFPA_tpm.1	OEZFPAITZ_tpm.1	fc	log2fc	pvalue	padjust	significant	regulate	nr	go	KO_id	KO_name	paths	cog	cog_description	pfam	swissprot	entrez
[truncated: 10,109 more rows]

[truncated: 1 more sheets: transort]
